# Supplementary material for: Loss of function JAK1 mutations occur at high frequency in cancers with microsatellite instability and are suggestive of immune evasion
Source: PLoS One. 2017 Nov 9;12(11):e0176181. doi: 10.1371/journal.pone.0176181 (PMC5679612; doi:10.1371/journal.pone.0176181)
Supplement: S1 Appendix — This file contains the name of the gene set and the genes contained in the set. This file can be directly imported into the GSEA software and alternately can be viewed with Excel or a Text Editor. (GMT) [file pone.0176181.s001.gmt]

Mast_cells_activated	NA	CCL1	IL1RL1	CCL4	BPI	CD33	NOX3	HDC	PRG2	MARCH3	STXBP6	P2RX1	IL1A	IL1B	MS4A2	MS4A3	FCER1A	CPA3	TEC	NTRK1	TPSAB1	CCL20	MYB	SLC12A8	IL18R1	CLC	CMA1	LINC00597	CTSG	HPGDS	CXCL3	RGS13	GZMB	CSF2	RAB27B	IL5	IL3	HOXA1	ATP8B4
Mast_cells_resting	NA	FAM124B	BPI	CD33	NTRK1	NOX3	HDC	PRG2	STXBP6	P2RX1	MS4A2	MS4A3	FCER1A	ADAMTS3	P2RY14	CPA3	BMP2K	TPSAB1	LTC4S	STAP1	CRISP3	CEACAM8	MYB	SLC12A8	ATP8B4	PAQR5	IL18R1	CLC	CMA1	CTSG	HPGDS	RGS13	RAB27B	GFI1	C3AR1	ST8SIA1	ADRB2	FAM174B	SEPT8
Dendritic_cells_activated	NA	CD1E	CD1B	MMP12	CCL5	HESX1	CCL8	TREM2	BIRC3	IL12B	SLCO5A1	PDCD1LG2	CCL1	SLC15A3	CCR7	MSC	RSAD2	IDO1	KYNU	DHX58	PLA2G7	CD80	TMEM255A	CD86	IFI44L	ARHGAP22	HTR2B	TNFRSF4	CCL20	CCL22	RASSF4	CLIC2	ST3GAL6	NR4A3	FPR3	PLA1A	PTGIR	LAMP3	TNFRSF11A	CXCL11	CXCL10	CHST7	IL2RA	ETV3	CCL13	CCL17	CCL18	CCL19	TNFAIP6	SIGLEC1	CYP27A1	MAP3K13	SLC2A6	EBI3
T_cells_follicular_helper	NA	MAP4K1	KLRB1	CD40LG	TRIB2	FOSB	SH2D1A	TCF7	GPR19	BCL11B	IL21	CD7	CHI3L2	CD2	TSHR	MAP9	LEF1	TRAV9-2	TRAV8-6	UBASH3A	PTPRCAP	FZD3	SIK1	TRBC1	TRAT1	ICA1	RGS1	CXCR5	TNFRSF4	DGKA	PDCD1	SIRPG	CTLA4	ICOS	CD27	CD69	PASK	RPL3P7	LTA	ZBTB10	TRAV13-1	ZAP70	CXCL13	LAG3	FAIM3	CA8	ITK	TRAC	GZMM	SLC7A10	ST8SIA1	CD247	ATHL1	LAT	PVRIG	CD3D	LCK	CD3G
Monocytes	NA	NCF2	CD1D	FAM198B	IGSF6	FOSB	CD33	VNN1	CCR2	C5AR1	SLC15A3	S100A12	FZD2	LILRB2	NLRP3	CLEC7A	P2RY13	NFE2	HK3	MNDA	HNMT	FCN1	RNASE2	RNASE6	VNN2	FPR1	CREB5	NOD2	AQP9	MS4A6A	ASGR1	ASGR2	FES	CSF3R	HCK	CD68	HPSE	CHST15	CDA	LST1	UPK3A	APOBEC3A	CLEC4A	LILRA3	TLR2	MEFV	BST1	TLR7	TLR8	LILRA2	AIF1	CFP	PADI4
Macrophages_M1	NA	CD38	IDO1	CCL5	HESX1	CCL8	ARRB1	RASSF4	LAG3	CHI3L1	CCR7	KIAA0754	KYNU	LILRB2	DHX58	SIGLEC1	ACHE	RSAD2	IFI44L	CYP27B1	NOD2	TRPM4	APOL6	APOL3	SLC15A3	CLIC2	CD40	PLA1A	AQP9	TNIP3	LAMP3	GGT5	CXCL11	CXCL10	CXCL13	PTGIR	IL2RA	SOCS1	CXCL9	CCL19	TNFAIP6	APOBEC3A	LILRA3	ADAMDEC1	TLR7	SLC2A6	TLR8	EBI3	SLAMF1
Macrophages_M0	NA	ACP5	FAM198B	CCL7	NCF2	IGSF6	C5AR1	CHI3L1	TREM2	CYP27A1	MARCO	CCDC102B	BHLHE41	TNFSF14	QPCT	PLA2G7	PPBP	CCL22	SLC12A8	COL8A2	VNN1	HK3	SLAMF8	AQP9	DCSTAMP	GPC4	SLC15A3	CD68	CXCL3	CXCL5	CCL18	CSF1	ADAMDEC1	MMP9
Macrophages_M2	NA	CLEC10A	FAM198B	CCL8	TREM2	CD4	CD209	ALOX15	CHI3L1	SLC15A3	FZD2	SIGLEC1	P2RY13	HRH1	CCL23	RENBP	CLIC2	NPL	HTR2B	CD68	MS4A6A	CRYBB1	FES	GGT5	PDCD1LG2	FRMD4A	CCL13	CCL14	GSTT1	CCL18	NME8	CLEC4A	AIF1	ADAMDEC1	WNT5B	TLR8	EBI3	CFP
MHCI	NA	TAP1	ERAP2	ERAP1	TAP2	PSMB10	HLA-C	HLA-B	CALR	PDIA3	TAPBP	B2M	PSMB9	PSMB8	PML	HLA-A	CANX
B_cells_memory	NA	GUSBP11	RASGRP2	CLCA3P	IRF8	CD1C	CD72	P2RX5	SP140	FCGR2B	CD37	NPIPB15	TNFRSF17	TMEM156	CCR6	MS4A1	IGKC	CD79B	VPREB3	CD79A	PTPRCAP	SIK1	IL7	BACH2	IGHM	RALGPS2	STAP1	SLC12A1	CXCR5	SIT1	BANK1	IFNA10	GPR18	HHEX	TRAF4	FRK	CD22	ALOX5	CD27	KIAA0226L	CD69	AIM2	SPIB	LTB	IGHD	DENND5B	BLK	PNOC	CD180	TNFRSF13B	ADAM28	LY86	CR2	FAIM3	ZBTB32	MBL2	FAM65B	IGLL3P	FCRL2	GNG7	NMBR	HLA-DOB	CD19
Eosinophils	NA	NCF2	IL1RL1	BPI	EMR1	EMR2	EMR3	ZNF222	CD244	DACH1	ALOX15	PKD2L2	SMPD3	SAMSN1	GIPR	REPS2	MS4A3	DPEP2	P2RY2	IL18RAP	P2RY14	MGAM	GPR183	P2RY10	P2RY13	MXD1	BANK1	DAPK2	RGS1	IL5RA	RNASE2	ST3GAL6	PLEKHG3	IL18R1	CLC	RRP12	GPR65	PADI4	FFAR2	LRMP	EPN2	TRPM6	SMPDL3B	C5AR2	RGS13	BCL2A1	C3AR1	TREML2	PDE6C	DEPDC5	GPR97	MAK
T_cells_CD4_memory_activated	NA	TRAT1	CD40LG	RRP9	SH2D1A	GPR19	LAG3	CD6	CD7	CD2	IL26	NKG7	UBASH3A	IL12RB2	SKA1	TNFRSF4	CCL20	DPP4	CTLA4	ICOS	CD28	IL17A	IFNG	CDC25A	ORC1	PMCH	TNIP3	LTA	CXCL13	IL2RA	TRAC	GZMB	CSF2	IL4	CD247	IL3	GPR171	IL9	CD3D	LCK	CD3G
Dendritic_cells_resting	NA	CLEC10A	ACP5	CD1E	CD1B	CD1C	MMP12	CD1A	IGSF6	CD33	SCN9A	CD209	ALOX15	FAM198B	TREM2	FZD2	FCER1A	CCDC102B	CLEC7A	EGR2	TMEM255A	PLA2G7	FLVCR2	CCL22	CLIC2	RNASE6	DHRS11	FPR3	CD68	C1orf54	SLC15A3	NCF2	CCL13	CCL17	CCL18	FCER2	PPFIBP1	CLEC4A	HLA-DQA1	SLAMF8	AIF1
NK_cells_resting	NA	ELANE	IL12RB2	KLRD1	CCL5	BPI	NME8	SH2D1A	TRDC	CD244	CD7	CD2	PTGDR	GZMK	MS4A3	NAALADL1	KLRF1	PTPRCAP	PLEKHF1	TRBC1	IL18RAP	MGAM	CAMP	PRR5L	S1PR5	TBX21	DEFA4	ZAP70	ZNF135	CEACAM8	CTSW	CST7	KLRC3	TEP1	KLRC4	GNLY	IL18R1	KLRB1	PRF1	TXK	KIR3DL2	GZMM	GFI1	IL2RB	GZMA	GZMB	NKG7	CD96	CD160	GZMH	AZU1	KLRK1	KIR2DL1	CD247	CDHR1	PVRIG	TTC38	LCK
T_cells_gamma_delta	NA	MAP4K1	CDH12	KLRD1	CCL5	SH2D1A	GPR18	CD244	CD247	CCR5	CD2	PTGDR	COLQ	UBASH3A	LHCGR	SCN9A	TRBC1	IL18RAP	TARDBPP1	TRDC	CXCR6	SIT1	CST7	DUSP2	SIRPG	TCF7	SKAP1	VNN2	GNLY	LY9	BFSP1	KLRB1	LAT	KRT18P50	MAGEA11	CD8A	CD8B	KLRG1	GYPE	GFI1	LAG3	PLEKHG3	IL2RB	GZMA	BRSK2	GZMB	KLRK1	CD160	GZMH	ZNF442	PRF1	GZMK	GZMM	GPR171	PVRIG	CD300A	CD3D	LCK	CD3G
T_cells_CD4_memory_resting	NA	IL7R	RASGRP2	KLRB1	CD40LG	CD2	CCL5	RCAN3	SH2D1A	TCF7	BCL11B	CD4	CD6	CD7	TRBC1	CCR6	PBXIP1	LEF1	TRAV9-2	NKG7	UBASH3A	PTPRCAP	TRAC	LIME1	TRAT1	PTGER2	TRAV21	ETS1	ZAP70	ITK	DGKA	DPP4	SIRPG	CTLA4	ICOS	CD28	TRAV8-6	FBXL8	GRAP2	CD27	LY9	CD69	RPL3P7	LTB	FLT3LG	ZFP36L2	TRAV13-1	GPR25	EPB41	CTSW	FAIM3	LCK	GZMA	RASA3	CD96	GZMM	ST8SIA1	GZMK	CD247	GPR171	RPL10L	TRAV13-2	CD3D	CD3E	CD3G
T_cells_regulatory_(Tregs)	NA	MAP4K1	FOXP3	CD70	SSX1	KIRREL	RCAN3	SH2D1A	GPR19	BCL11B	CD4	CD5	CD6	CD247	CD2	LAIR2	SEPT5	SEC31B	TRAV9-2	MBL2	UBASH3A	HIC1	RYR1	PMCH	TRAT1	NPAS1	PLCH2	CEMP1	LOC126987	SIT1	HMGB3P30	DGKA	DPP4	ZAP70	SIRPG	CTLA4	ICOS	CD28	EFNA5	CD27	IL2RB	PTGIR	BARX2	LTB	FRMD8	TRBC1	IL2RA	GPR1	ITK	TRAC	PCDHA5	CD96	GZMM	NTN3	CLEC2D	LCK	PTPRG	SKAP1	SPOCK2	GPR171	LILRA4	CD3D	CD3E	TYR	CD3G
Plasma_cells	NA	CD38	GUSBP11	MROH7	TGM5	RASGRP3	AMPD1	TNFRSF17	TMEM156	REN	MANEA	HIST1H2AE	IGKC	P2RX5	KCNA3	CD79A	SIK1	ZBP1	MZB1	ZNF165	ABCB9	EAF2	UGT2B17	FCRL2	KCNG2	ANGPT4	CCR10	CD27	MAN1A1	RPL3P7	MAST1	PAX7	HIST1H2BG	IGHD	IGHE	ATXN8OS	RGS13	PNOC	ST6GALNAC4	C11orf80	IGHM	GPR25	LOC100130100	SPAG4	LIME1	IGLL3P	PDK1	GNG7	HLA-DOB	DENND5B
Neutrophils	NA	NCF2	HSPA6	EMR2	EMR3	FCGR3B	TNFRSF10C	MMP25	PGLYRP1	CCR3	TREM1	CHI3L1	REPS2	DPEP2	TREML2	S100A12	LILRB2	IL18RAP	P2RY14	MGAM	CAMP	CEACAM3	QPCT	P2RY13	CXCR2	CXCR1	MXD1	IGSF6	VNN3	MNDA	FPR2	NFE2	HAL	VNN2	FPR1	CREB5	VNN1	FAM212B	AQP9	BTNL8	PADI4	CSF3R	FFAR2	CLC	TLR8	PLEKHG3	CASP5	CHST15	CDA	LST1	TNFAIP6	APOBEC3A	STEAP4	TLR2	MEFV	C5AR1	GPR97	MAK	LILRA2	AIF1	CFP
B_cells_naive	NA	GUSBP11	RASGRP2	IRF8	CD1C	CD72	P2RX5	GPR18	CD37	HHEX	UGT1A8	MS4A1	IGKC	CD79B	VPREB3	CD79A	PTPRCAP	LINC00921	SIK1	P2RY14	BACH2	STAP1	IGHM	RALGPS2	EAF2	MICAL3	SLC12A1	CXCR5	ABCB4	BANK1	LY86	BCL7A	SELL	BEND5	IL4R	FRK	CD22	FCGR2B	KIAA0226L	CD69	SPIB	LTB	IGHD	BLK	PNOC	CD180	ADAM28	CR2	FAIM3	TCL1A	NMBR	FCER2	ZNF286A	IGLL3P	FCRL2	NIPSNAP3B	BRAF	HLA-DOB	PSG2	MEP1A	CD19
NK_cells_activated	NA	KLRB1	KLRD1	CCL4	CCL5	TBX21	SH2D1A	GPR18	CD244	CD7	S1PR5	PTGDR	TNFSF14	NAALADL1	KLRF1	PTPRCAP	TXK	IL18RAP	TRDC	KIR2DS4	IL12RB2	PRR5L	PTGER2	GRAP2	OSM	ZAP70	APOL6	NKG7	DPP4	CST7	KLRC3	IFNG	GNLY	NCR3	IL18R1	CD69	LTB	LTA	FASLG	PRF1	KIR3DL2	CTSW	IL2RB	SOCS1	GZMA	GZMB	CD96	GZMM	APOBEC3G	CCND2	GZMH	CSF2	KLRK1	KIR2DL1	CD247	CDK6	KIR2DL4	GPR171	PVRIG	LCK
T_cells_CD4_naive	NA	IL7R	MAP4K1	MAP4K2	CD40LG	ANKRD55	RASGRP2	SH2D1A	TCF7	EPHA1	BCL11B	CD7	CD2	CCR7	MAP9	ZNF204P	GAL3ST4	UBASH3A	WNT7A	TRAT1	TRBC1	CXorf57	DSC1	FLJ13197	GRAP2	ZAP70	DPP4	SIRPG	ZNF324	ICOS	CD27	ACAP1	LY9	RPL3P7	LTB	FLT3LG	SERGEF	LEF1	VILL	LIME1	FAIM3	GPR1	ITK	TRAC	GZMM	GALR1	CD247	ATHL1	LAT	TRAV13-1	CD3D	LCK	CD3G
T_cells_CD8	NA	IL7R	MAP4K1	KLRB1	RASA3	KLRD1	CCL5	SH2D1A	KLRC3	BCL11B	CD6	CD7	TRBC1	CD2	PTGDR	IGKC	MAP9	KLRF1	UBASH3A	PTPRCAP	TRAC	LIME1	TRAT1	TRDC	DSC1	GRAP2	ZAP70	PIK3IP1	ITK	NKG7	DPP4	CST7	DUSP2	SIRPG	ICOS	TRAV12-2	KLRC4	TCF7	NCR3	GNLY	CD27	LY9	CD69	RPL3P7	LTB	FLT3LG	PRF1	TRAV13-1	CD8A	LEF1	CD8B	CTSW	LAG3	FAIM3	CRTAM	LCK	GZMA	GZMB	CD96	GZMM	GZMH	GZMK	KLRK1	CD247	GPR171	PVRIG	CD3D	CD3E	CD3G
