# Supplementary material for: Loss of function JAK1 mutations occur at high frequency in cancers with microsatellite instability and are suggestive of immune evasion
Source: PLoS One. 2017 Nov 9;12(11):e0176181. doi: 10.1371/journal.pone.0176181 (PMC5679612; doi:10.1371/journal.pone.0176181)
Supplement: S2 Appendix — This file contains the rankings of genes for GSEA. There are five tabs for the comparisons included in the text including UCEC: JAK1 frameshift +/- MSI endometrial cancers, CCLE: JAK1 frameshift +/- endometrial cell lines from the CCLE, and pairwise comparisons for MSI STAD cancers: MSI-WT vs. MSI-MHCI, MSI-WT vs. MSI-JAK1, and MSI-JAK1 vs. MSI-MHCI. (XLSX) [file pone.0176181.s002.xlsx]

## Sheet: UCEC
#Gene	t
AP1M2	4.95926
SPDEF	4.6638
LFNG	4.56757
LRBA	4.40586
RAP1GAP	4.39528
CGNL1	4.36235
TUBG1	4.35672
DDAH1	4.34241
TESK1	4.31995
GPX4	4.30958
FAIM2	4.26505
RBBP7	4.25835
BCAS4	4.24866
C1orf115	4.15411
TRPM4	4.11452
DHRS4L1	4.11442
CREB3L4	4.11334
SMYD3	4.07204
KIAA1324	4.05643
ZNF321	4.0452
DECR2	4.04206
AQP5	4.03109
EIF5AL1	3.97954
LOC100287227	3.95493
FAM190B	3.95409
CORO1B	3.93794
ALG12	3.89955
DOPEY2	3.88641
SLC9A3R2	3.88461
MRPL43	3.87404
CTDSPL	3.86131
SH3BP4	3.85042
CYP2J2	3.82191
COPE	3.81521
IDH1	3.79368
VMAC	3.79365
LOC643387	3.79288
UBA1	3.78636
ANAPC11	3.78154
RPL10	3.7793
GJB1	3.74726
CCDC146	3.74464
LRRC26	3.74179
LOC81691	3.73578
JMJD7-PLA2G4B	3.73438
AKR1A1	3.72804
ERGIC1	3.72435
GALNT12	3.71367
GPSM2	3.71302
DTNB	3.71301
C19orf61	3.7126
KDM4B	3.71181
C19orf54	3.70875
NET1	3.70386
GNPNAT1	3.70248
CANT1	3.70067
HSPG2	3.68522
ENOPH1	3.67712
SLC2A4RG	3.66757
ANO10	3.66611
PGAP2	3.66595
IL20RA	3.66367
C9orf140	3.65001
FAM35B2	3.63923
WFDC10A	3.63003
HOXB13	3.62302
NAGA	3.62259
EPHB3	3.61971
C15orf21	3.61108
PYCR1	3.60885
PARN	3.59687
TRIM3	3.59599
FAM198B	3.57464
LOC728643	3.57403
LOC100190938	3.56713
DDX41	3.55974
PRSS8	3.55937
TDGF3	3.55689
OVOL2	3.5496
CMBL	3.54833
C11orf71	3.54685
MLNR	3.54425
PPIA	3.54074
HNRNPA1L2	3.53905
SPC24	3.53769
MT1DP	3.53118
CENPM	3.53032
PPP1R13L	3.52413
RAB1B	3.52025
TMEM144	3.51706
NT5E	3.51236
TUBB4Q	3.50994
TMEM214	3.50584
CCNB3	3.50452
CYP4A11	3.49962
DCXR	3.47414
COX6A1	3.47213
DHRS4L2	3.4695
PART1	3.4669
LOC400752	3.45508
WBP1	3.45455
PRKAG2	3.43675
RNF39	3.43186
FOXA2	3.42041
SH3D20	3.41764
B4GALT4	3.41363
FAAH	3.40556
TMEM150C	3.39694
PLK1S1	3.39665
LOC341056	3.3932
TECR	3.3675
FAM166A	3.36281
HNRNPA3P1	3.35731
HMG20B	3.34383
MGC3771	3.3414
RAP1GAP2	3.33957
DCBLD1	3.33917
LPCAT2	3.33851
TMSL3	3.32854
PRKCD	3.32254
CMTM4	3.30945
ARFIP2	3.30826
EIF3L	3.30692
SLC19A1	3.30368
PPIAL4G	3.29588
ANAPC2	3.27683
EIF3CL	3.27201
SLC25A45	3.27029
EPN3	3.25556
PHYHD1	3.24351
TUBB2C	3.24259
IDH3G	3.23188
C17orf28	3.22848
CELA3A	3.22754
RPLP0P2	3.22337
LOC388955	3.22246
CTNNBIP1	3.22039
ONECUT3	3.21436
ACOT2	3.21216
GALNT7	3.21026
LOC100130932	3.20675
LOC728554	3.19879
TUBG2	3.19619
CAPNS1	3.19509
ZWINT	3.18966
C6orf141	3.18508
RPL23P8	3.18105
FOXL1	3.17686
WNK2	3.17529
MYO1C	3.17004
HSDL2	3.16898
TRIM2	3.16877
ABHD12	3.16768
RPS2	3.16728
TFF3	3.16485
TUBA1C	3.1629
CITED4	3.16261
NPRL2	3.15598
MAST2	3.1543
SLC1A1	3.14897
ARF5	3.14047
GLB1L2	3.13831
FAM35A	3.13621
SPATS2	3.13305
CHKA	3.13076
FAM35B	3.1216
CEP250	3.10605
LOC649330	3.10328
PMM1	3.10269
KAZALD1	3.09948
NCRNA00182	3.09554
ZSWIM7	3.09139
PCSK9	3.08433
TDGF1	3.08298
PPAP2C	3.08248
GPT2	3.08005
FA2H	3.07856
RXFP4	3.07719
NMU	3.07667
ZNF414	3.07502
TOX3	3.07474
GPR89C	3.07473
SSNA1	3.0693
NUMA1	3.06857
TMEM11	3.05539
KIF12	3.0424
LRRK1	3.04181
CNTN1	3.03172
YWHAE	3.03163
LOC728989	3.03025
TLE1	3.02337
POLR2J4	3.02321
FAM120A	3.02281
TPI1P3	3.01868
GLT25D2	3.01483
NCRNA00111	3.01265
MAML3	3.00736
CBWD3	3.00635
RUSC1	3.00578
KIF4B	3.00437
C16orf58	2.99933
EIF2B4	2.99911
USP54	2.99786
SLC39A11	2.99558
SATL1	2.99085
PLCB4	2.98947
CDR2	2.98745
INE2	2.987
GALNT11	2.9803
AQP3	2.97951
LOC391322	2.97866
GCAT	2.97799
NME4	2.97784
ARL4D	2.97454
LOC644145	2.96812
FAM128A	2.95938
XIRP1	2.95726
ADPRHL1	2.95575
ZNF816A	2.95409
PPME1	2.95409
CLPTM1	2.95303
TNK1	2.95275
TP53I11	2.94884
FZD1	2.94154
C19orf73	2.93782
WBSCR16	2.93523
SERINC2	2.93357
PCBP1	2.92829
FAM120AOS	2.92303
ABLIM1	2.9216
ACCN2	2.91344
CTF1	2.91256
THOC3	2.90691
2016-03-02	2.90425
STRA13	2.90309
CREB3L1	2.90012
HTR1D	2.89965
HEBP2	2.89851
C8orf30A	2.89682
SEC16A	2.89323
KCNN2	2.89284
C6orf70	2.89056
TUBB8	2.88553
PEX7	2.87904
ARHGDIA	2.8716
FAM57A	2.87143
HDLBP	2.86926
FAM10A4	2.86538
ANKRD36	2.86462
CD151	2.86356
RPS28	2.86051
CLEC2D	2.85662
ARF1	2.85658
SLC43A1	2.85142
RCCD1	2.84868
DAK	2.84521
ANKRD20A3	2.84237
RAB11FIP3	2.84001
FLJ46111	2.83838
SLC25A10	2.83771
TMEM187	2.83436
RPL13AP20	2.83131
PPP1R13B	2.83094
PRKCSH	2.82744
TINAGL1	2.82724
C17orf70	2.82414
FAM133B	2.82164
LOC100190940	2.81625
PCBD1	2.81623
HAUS4	2.81268
LRP5L	2.8044
ZNF443	2.80043
ZDHHC12	2.79968
RAB6C	2.7948
MRPL16	2.7938
CCDC129	2.79103
SUMF1	2.78339
KIAA1984	2.7809
ANKRD20A4	2.77983
XBP1	2.77964
C11orf51	2.77617
MACROD1	2.77354
ANP32C	2.77131
PKMYT1	2.77049
FTHL3	2.76944
PPP1R9A	2.76493
DUS1L	2.76245
TBX5	2.76161
ASF1B	2.75731
FAM72A	2.75704
GLYATL3	2.75193
PA2G4P4	2.75169
C3orf71	2.74943
ACTB	2.74887
DCI	2.74615
CCL13	2.74609
CINP	2.74156
H3F3C	2.74121
CECR4	2.74044
PPIAL4B	2.73788
AP4M1	2.73674
PPIAL4D	2.73268
C22orf39	2.7299
POTEE	2.72937
SMARCA4	2.72746
DNMBP	2.72734
C16orf53	2.72699
HOXC6	2.72586
PAQR4	2.72413
NMRAL1	2.72197
CARS2	2.72098
PPIAL4C	2.71867
EXPH5	2.71749
TMEM62	2.71715
PYGB	2.71462
OFD1	2.71119
ZDHHC16	2.711
MUC6	2.7107
ACTG1	2.70998
OCIAD2	2.70854
TMED10P1	2.70839
C7orf27	2.70801
CDCA7	2.7062
ZNF511	2.6996
FKBP8	2.69925
C2orf34	2.69896
MLPH	2.69819
DSE	2.69604
ECH1	2.69433
ZNRF1	2.69416
PIAS3	2.69338
XYLB	2.69205
LOC100130581	2.69162
HNRNPA1	2.69127
SLC26A5	2.68977
APTX	2.68785
NACAP1	2.68647
SRGAP1	2.68503
CDH1	2.68114
SHROOM2	2.67882
NME2P1	2.67488
LOC644936	2.67318
EEF1A1P9	2.67317
MRPL18	2.67061
RAPH1	2.6666
PTOV1	2.66641
SLC44A3	2.66263
NUPR1	2.66093
PAK4	2.65933
CDH24	2.65748
TM7SF2	2.65705
TPI1P2	2.65512
RAB3D	2.65484
A2LD1	2.65313
TANK	2.65129
TMEM211	2.64718
CBWD6	2.64681
CLN6	2.6465
CYP20A1	2.64504
CDC14A	2.64267
C1orf203	2.64182
ELF5	2.6389
NDUFV3	2.63733
TSC2	2.63615
ORMDL2	2.63574
MRP63	2.63239
WASH5P	2.63217
DHFR	2.63147
RAD51L1	2.62841
ZNF833	2.62662
LOC407835	2.62382
BEX5	2.62065
ANKRD36B	2.61825
AMIGO2	2.61756
ABHD11	2.61676
LYST	2.6167
DNAJA4	2.61554
ENTPD6	2.6101
NAAA	2.60694
C11orf35	2.60039
RNASEH2A	2.59816
PRMT7	2.59808
TCF21	2.59736
PGAM4	2.59611
OXSM	2.59581
SLED1	2.59502
CDK11B	2.59501
CDK11A	2.59377
CDT1	2.59323
IL17RB	2.59303
TMEM183A	2.59213
TMEM184A	2.59005
ATP5G2	2.58946
GSTA4	2.58806
SCNN1A	2.58749
DCST2	2.58398
LDHD	2.58183
LIG1	2.57913
FOLH1B	2.57699
LOC400794	2.56194
LOC150786	2.56089
CDCA3	2.55987
ZNF565	2.55586
CCDC159	2.55512
AADAT	2.55389
SLC6A2	2.55281
GALNT10	2.55094
DHTKD1	2.55089
FAM171A2	2.55014
RBM3	2.54835
CDK16	2.54563
NAPA	2.54141
HOXC9	2.53998
GDF3	2.53879
FOXC2	2.5384
DFFB	2.5342
USP7	2.53401
TOB1	2.5314
QPCTL	2.52968
KIAA1598	2.52791
FAM71D	2.5265
C6orf226	2.52584
DCAKD	2.52497
ATP6V1C2	2.52424
FAM107B	2.52256
GSTO2	2.52247
JMJD8	2.5219
RBM4B	2.5203
SND1	2.52017
MGMT	2.52003
DNMT3B	2.51946
MOSPD3	2.5173
LOC285359	2.51539
LOC728875	2.51451
SKA1	2.51445
UQCRC1	2.51033
GRHPR	2.50863
NUP188	2.50469
MRPL53	2.50431
PPIAL4E	2.50158
LLGL2	2.49929
RPSAP9	2.4969
KDELR1	2.49522
KCNN4	2.49505
FOXP2	2.48992
MPND	2.4893
MAZ	2.48757
TERT	2.4848
TMED6	2.48439
CRIP1	2.48266
UCP2	2.48206
ZBTB8A	2.48131
DNAJC22	2.48129
ACSM1	2.48024
MAP1S	2.47881
POC1B	2.47813
NACA2	2.47773
RPL21	2.47721
C9orf152	2.47675
C1orf141	2.47662
GPR89B	2.47638
DND1	2.47629
DOK1	2.47154
ZSWIM5	2.46987
FBXL8	2.46979
IGFL4	2.46838
GLB1	2.46832
TMEM180	2.4682
ZNF575	2.46558
SAP18	2.46374
BAIAP2L1	2.46265
NIPA1	2.46256
GRAMD3	2.46105
ATPAF2	2.46064
SORT1	2.45735
LRRC45	2.4571
C22orf36	2.45308
POLR2I	2.45305
CCDC7	2.45293
HOXC11	2.45278
CELA3B	2.44821
PGRMC2	2.44723
COPG	2.44647
B4GALT1	2.44644
MAP4K2	2.44601
WASH2P	2.44589
PEX10	2.44557
ARRDC1	2.44327
GNB2L1	2.44222
C3orf23	2.44108
CCDC61	2.44081
E4F1	2.44012
LSM12	2.43944
ITGA2B	2.43464
STARD10	2.43446
ZNF90	2.43365
RNASE8	2.43297
GGT1	2.4311
TOM1L1	2.42946
MST1P9	2.42926
NUTF2	2.42758
AXIN1	2.42521
FAM72D	2.4249
TDG	2.42429
TRAPPC2	2.42291
MRPL48	2.42272
DAPK1	2.42247
TYW1B	2.42178
PIGV	2.4206
C11orf24	2.41842
DAPL1	2.41817
CTCFL	2.41781
FOXD4L1	2.41673
HIST1H2AM	2.41641
RPL15	2.41578
KIF13B	2.41448
GGTLC1	2.41297
RPL23A	2.41225
LRP3	2.4115
DISC2	2.41035
ROGDI	2.41035
PIPSL	2.40879
ANKRD20B	2.40816
DHRS1	2.40714
H3F3A	2.40698
PPP2R2D	2.40663
INO80E	2.40123
SGCB	2.39947
MED16	2.39875
FN3K	2.39809
HNRNPA3	2.39736
KRT40	2.39666
RPS3A	2.39454
ANKAR	2.39435
SDHAP3	2.39341
GMPR	2.39291
FANCI	2.39197
HOOK1	2.39064
HEXIM1	2.38708
NUBP2	2.38559
NKX6-3	2.38513
C11orf52	2.38489
DNAJB7	2.38414
P4HA2	2.38106
MAP3K4	2.38075
MTCH2	2.37894
ALKBH6	2.37849
FBXW4	2.37793
EFCAB4A	2.37737
SMN2	2.37675
ZNF799	2.37627
RPL23AP7	2.37554
VKORC1	2.37432
ARSD	2.37343
EDARADD	2.37289
RPL3	2.37259
PRKCH	2.3691
ACADS	2.36874
PHLDB3	2.36865
OR51A7	2.36716
KRTAP2-2	2.36683
C3orf36	2.36653
PICK1	2.36647
PEX11G	2.36625
LAMP2	2.36556
KIAA1543	2.36525
SVIP	2.3651
HOXC13	2.36344
EDNRB	2.36287
NOL3	2.36052
H2AFX	2.35954
TMEM87A	2.35887
PRC1	2.35829
ZNF702P	2.35768
STIL	2.3563
LOC723972	2.35248
C14orf19	2.35085
RACGAP1P	2.35059
TSPAN13	2.34775
ZC3H14	2.34762
ZNF415	2.34646
TEX101	2.34629
NCRNA00167	2.34627
PPP1CA	2.34317
C13orf1	2.34268
LOC100128811	2.34251
SLC47A1	2.34061
MYBL2	2.33973
YIF1B	2.3396
DOLPP1	2.33944
APOF	2.33884
OIP5	2.33691
LOC100133612	2.3331
PABPC3	2.33307
CLGN	2.33288
TMEM134	2.33169
C2orf24	2.33143
DEFB129	2.32992
ARL1	2.32734
DCPS	2.32567
AURKB	2.32541
JHDM1D	2.32399
C14orf183	2.32321
PERP	2.32303
DHRS13	2.32208
SGSH	2.3212
CRYL1	2.32108
CASZ1	2.31987
GMPPB	2.31966
WDFY4	2.31954
C3orf35	2.31932
HIST2H3D	2.31907
FOXD4	2.31678
UBE2NL	2.31592
RGNEF	2.31449
C9orf86	2.31399
ZNF574	2.313
C15orf61	2.30961
LOC151009	2.30869
ABHD12B	2.30806
LOC728758	2.30791
FKBP9L	2.30331
ATP2C2	2.30102
NDUFAF3	2.30099
NUDT8	2.30044
NHEG1	2.29786
GOLGA2	2.2976
LOC344967	2.29718
MAGI1	2.29661
PTPN18	2.29642
CCDC101	2.29366
FADS2	2.29365
LOC150776	2.29123
CN5H6.4	2.29073
ZNF880	2.28764
SEPN1	2.28539
PRLH	2.28225
LOC100125556	2.2813
MIPOL1	2.28037
SLC22A18	2.27996
CHRNA4	2.27729
STXBP2	2.27689
UBC	2.27567
CRTAP	2.2756
GGTA1	2.2752
MTOR	2.27434
TOMM20L	2.27413
SCD5	2.27324
LOC347376	2.27237
TUBB2A	2.27147
ATG4D	2.27064
ALG14	2.2688
RNASE4	2.26875
SLC5A10	2.26835
WEE1	2.26833
NOG	2.26798
ANAPC5	2.26774
AAAS	2.26689
SPIRE1	2.26687
PAK1	2.26669
PFDN1	2.26654
ADAMTS19	2.26538
RPL10L	2.26253
FHOD1	2.26121
DUSP28	2.2608
EIF4H	2.26075
LARP6	2.26017
RPLP0	2.25849
CPSF3L	2.25775
PEBP1	2.25665
PDK3	2.25649
ECT2	2.25613
FAM149A	2.25555
RTN4RL2	2.25407
ACPL2	2.25215
C1orf174	2.25058
POLR2E	2.25035
GTF2H2B	2.25
PDE11A	2.24819
SLC28A2	2.24754
DHDH	2.24689
RPL13AP6	2.24671
SGSM2	2.2464
COX18	2.24548
CDADC1	2.24478
GRHL1	2.24414
SERF2	2.24319
CALM1	2.243
RHBDF1	2.24272
KIAA0101	2.2413
TAF6	2.24127
BTBD6	2.24067
ZNF607	2.24029
C10orf11	2.23916
GBAS	2.23578
HCN3	2.23324
FAM58B	2.23199
INSIG1	2.23196
ARHGEF3	2.23148
MAP2K3	2.23144
ARID3B	2.23071
ARHGEF9	2.2304
DHPS	2.22937
MAPK6	2.22842
KCNMA1	2.22725
PIGT	2.2272
SCYL1	2.22561
SLC12A2	2.22455
DCST1	2.22426
VPS26B	2.22341
CA10	2.22258
WDR87	2.22255
SLC44A1	2.22246
DDX12	2.22191
MEX3D	2.22155
C3orf75	2.22106
NEUROG2	2.22008
DHRS11	2.21988
FAM109B	2.21938
GYLTL1B	2.21743
GLTP	2.21716
C19orf29	2.21646
TACC2	2.2164
ENDOG	2.21624
ATP8B1	2.21333
MST1P2	2.21296
SNORD21	2.21287
PPAN-P2RY11	2.21271
MSC	2.21196
LCORL	2.21168
WDR34	2.2113
STRN4	2.21127
TUBA1B	2.21075
NDUFB8	2.2091
UBIAD1	2.20848
BRCC3	2.20647
DLG2	2.20514
FAM102B	2.20401
GAB1	2.20383
LPPR2	2.20336
TFF1	2.20222
PYROXD1	2.19924
LONRF3	2.19853
FGF20	2.19777
RPL18A	2.19766
SLC25A33	2.19658
DNAH8	2.19573
SCP2	2.19546
CST4	2.19505
C4orf51	2.19431
PRSS45	2.19319
DDTL	2.19296
IHH	2.1914
GRIN1	2.18913
PEMT	2.18833
RPL39	2.18777
SLC37A1	2.18687
PIGZ	2.18427
RASGRF2	2.18323
GADD45G	2.18322
SNRNP25	2.18223
CIDECP	2.18109
MON1A	2.17944
LOC729156	2.17911
FAM150A	2.17864
UAP1L1	2.1778
OBP2A	2.17729
HOXC10	2.17637
HMGCL	2.17626
ATP1A1	2.17488
MMP15	2.17349
IL28RA	2.17238
ARL6IP5	2.17093
HIST1H3H	2.16937
SNORD116-3	2.16701
DDX39	2.16689
WDR62	2.16583
WFDC8	2.16532
CHTF18	2.1649
ZNF491	2.16471
PPAPDC2	2.1646
MMS19	2.1634
RAB40C	2.16177
CLSTN1	2.16074
NDUFA11	2.15961
LRIG3	2.15889
KRTAP4-5	2.15771
KCNE3	2.15669
CDKN3	2.15469
FLJ12825	2.15412
KCNJ11	2.15406
ODF2	2.15374
GTF2I	2.15323
RPSAP58	2.15296
TUBA4A	2.15076
PION	2.15007
SCAF1	2.14567
REXO2	2.14503
C12orf61	2.14487
KRTAP2-1	2.14475
LYG1	2.14219
NKX2-3	2.14068
SLC39A3	2.13843
ADRA1B	2.13837
PTPN3	2.13698
TTPA	2.1369
BNIP3	2.13564
PCTP	2.1356
INSIG2	2.13513
TMOD4	2.13495
HOXA10	2.13252
EIF3I	2.13179
TRMT2B	2.13082
CCKBR	2.12999
MYST1	2.12923
NFYC	2.12875
FAM13A	2.12861
FOXD4L3	2.12849
GPR172A	2.12714
HMGCS2	2.12675
PCGEM1	2.12608
CHP	2.12606
RAB3B	2.12599
C10orf47	2.12489
CBFB	2.12489
ZNF653	2.12363
TPMT	2.12284
TBC1D17	2.12279
C17orf95	2.12054
CLK2P	2.11944
ANAPC16	2.1193
HMGN1	2.11818
WDR18	2.11392
KRTAP5-2	2.11242
LOC153328	2.1121
SDF2L1	2.11189
GSTZ1	2.11096
CHST9	2.11065
LOC146336	2.10986
NOL12	2.10967
CES3	2.10933
MSTO2P	2.10791
FAM108C1	2.10709
PI4KA	2.1058
GTF2H2C	2.1037
ABHD3	2.10249
KIAA0040	2.09966
RG9MTD2	2.09897
WHSC2	2.09845
PNRC2	2.09752
GTSE1	2.09727
LOC374491	2.09557
HIST1H2AJ	2.0948
TMEM27	2.09452
PCYT2	2.09419
FAM95B1	2.09411
ATF7	2.09388
HOXC5	2.09377
LOC728855	2.09294
ADM	2.09218
BPIL1	2.09192
DYNC1LI1	2.08988
ESRP1	2.08901
FOXF1	2.08779
RALGAPA1	2.08728
FAM83B	2.08581
CBWD2	2.08577
LPPR1	2.08438
MOSC1	2.0827
ACP6	2.08226
DDX49	2.08084
ACOT1	2.08023
B4GALNT3	2.08021
OR51G2	2.07932
NCKIPSD	2.07663
C14orf126	2.07626
CLN3	2.07486
ADH4	2.07413
ZBTB45	2.07371
PIP	2.07305
NT5DC2	2.07122
LOC442459	2.07103
HERC2	2.06957
EMD	2.06901
HTR3D	2.06894
ASCL2	2.06839
TRIM45	2.06708
TXNRD2	2.06605
FAM128B	2.06591
TRAPPC5	2.06584
OR8B3	2.06577
PRDM7	2.06465
C1orf100	2.0646
MCF2L	2.06395
SERINC4	2.06381
RPSA	2.0613
OR4K15	2.06065
ZNF777	2.05983
CIB1	2.05913
C14orf143	2.05894
MGC42105	2.05872
KIAA0195	2.05777
TSPAN5	2.05731
C12orf50	2.05686
ACBD6	2.0567
BCOR	2.05543
TK1	2.05512
RNF103	2.05434
ANXA2P3	2.05374
PALMD	2.05085
TRAF3IP2	2.05065
NUP43	2.05031
CNNM3	2.04989
TMEM9	2.04961
ZNF264	2.04889
TTLL1	2.04887
CCNA2	2.04858
ARHGEF7	2.04838
C1orf51	2.04837
AKT1	2.04831
TTC7A	2.04692
HIST1H2BF	2.04582
TBC1D9B	2.04435
LOC644165	2.0442
GLYATL1	2.04415
IMPDH1	2.04218
RABEP2	2.04164
RPL36A	2.04081
RPS26P11	2.04017
HSPB1	2.04014
SIPA1L3	2.03881
IL13	2.03859
SLC10A7	2.03753
POMZP3	2.03612
TRPT1	2.0335
PCGF1	2.03303
SLC39A4	2.03207
RNPEP	2.03151
HNRNPUL1	2.03105
NUSAP1	2.03079
MYB	2.03018
TMEM141	2.02954
NANS	2.02937
ARHGAP27	2.02918
FRAT1	2.02821
PLA2G10	2.0264
PAQR9	2.02381
ZDHHC6	2.0229
LOC402377	2.02242
CCDC163P	2.01985
PEX14	2.01937
SDF4	2.0187
ATG10	2.01741
RAD51	2.01684
C5orf48	2.01626
VSIG10	2.01624
TP53I13	2.01561
C19orf50	2.01535
SUMF2	2.0141
TLR4	2.01239
OSGEP	2.01235
TRAPPC6A	2.01003
GAK	2.00979
TNFSF11	2.00954
PLEKHA9	2.00901
SSTR5	2.00879
KRTAP5-5	2.00795
FAM46C	2.0076
MLST8	2.00669
SUSD5	2.0063
C9orf64	2.00582
SPATA20	2.00562
CADM1	2.00546
FGF18	2.00514
G6PC3	2.00473
2016-03-03	2.00392
PRRC1	2.0022
SCGB2A1	2.00079
GOLGA6L10	2.00045
MC2R	1.99997
NBPF16	1.99992
TUBA1A	1.99977
MRGPRX1	1.99967
FAM162A	1.9996
KGFLP2	1.99854
CST2	1.99839
TP53	1.9962
PAFAH1B3	1.99617
FAM136B	1.99608
PRPF31	1.99605
LOC200030	1.99537
ACOX3	1.99434
BFAR	1.98848
B4GALT7	1.98697
TRAPPC2P1	1.98591
RPL9	1.98517
CATSPER2P1	1.98422
CRYBA1	1.98357
AHCYL1	1.9834
C12orf32	1.98299
AGPHD1	1.9818
HEXA	1.98155
NBPF15	1.98068
AP2S1	1.97903
GCSH	1.97864
MTA3	1.9779
OR6C4	1.97669
PPFIBP2	1.97656
ELL3	1.97557
METAP1	1.97551
SUPT5H	1.97535
GOLGA6L9	1.97484
MANSC1	1.97364
COPS6	1.97219
LOC647859	1.97215
HAGH	1.97192
ZCWPW2	1.97138
CENPW	1.97116
ANXA2P1	1.9709
GPR89A	1.97041
SMARCB1	1.96927
LY6G6F	1.96854
VPS53	1.96719
THOP1	1.96714
MORF4	1.96585
MIF4GD	1.96469
C11orf49	1.9632
RETSAT	1.96197
OCLN	1.96139
CARKD	1.96059
DRD3	1.95897
CSMD2	1.95732
PABPC1P2	1.95704
AGAP11	1.95667
STIM1	1.95537
RPS15	1.95453
TROAP	1.95255
TSSK6	1.95243
LOC440925	1.95227
D2HGDH	1.94977
CPM	1.94955
FLJ37307	1.94936
DAND5	1.94858
PLS3	1.94727
CWH43	1.94655
ATP5L2	1.94645
NLRP9	1.94492
GINS3	1.94474
CRIPAK	1.94445
ZNF652	1.94331
ATP5EP2	1.9432
KRTAP4-7	1.94313
SLC27A4	1.94203
FAM174B	1.93995
FSHB	1.93967
SLC25A21	1.93947
ANKRD39	1.93773
C19orf71	1.93712
LDHC	1.93629
MND1	1.93627
DCTN1	1.93393
USP48	1.93377
DOLK	1.93374
C13orf36	1.93252
HSF4	1.93239
ICK	1.93213
UNC45A	1.93163
MRPL55	1.93107
WDSUB1	1.93091
FAM86A	1.93025
KLHL22	1.93009
MXD3	1.92955
GPR98	1.92944
POLR2J3	1.92893
C17orf101	1.92889
PGAP3	1.92854
LOC92659	1.92759
HIST2H3C	1.92691
TRMT5	1.92677
POLR2J2	1.92663
RNF123	1.9258
SLCO2A1	1.92561
FMOD	1.92433
FIBP	1.92365
MED24	1.9234
LOC442454	1.9224
ZNF69	1.92221
SLC37A4	1.92203
MEP1B	1.92035
PRPF8	1.9199
PPP2R1A	1.91971
CLK3	1.91921
EEF1A1	1.91903
SIGMAR1	1.91837
ZFYVE21	1.91782
SMAD9	1.91734
CCDC22	1.91666
HIST2H2BA	1.91632
PGK2	1.91542
COPS7A	1.91507
PCK2	1.91217
PPP2R5C	1.91191
C10orf75	1.91181
CROCCL2	1.91111
RPS26	1.91063
GRK6	1.90848
KCMF1	1.90792
GCDH	1.90757
KIFC1	1.90624
VPS52	1.90538
PROZ	1.90418
CREG2	1.90243
PDE8A	1.90126
UGDH	1.90013
ATP9B	1.89972
ENTHD1	1.89876
NDFIP1	1.89865
LOC127841	1.89828
BET1	1.89802
CIZ1	1.89745
C19orf40	1.89736
FLJ30679	1.89733
CCDC124	1.89729
UBE2MP1	1.89677
PI4KAP2	1.89672
PPP1R3G	1.89662
CD302	1.89513
BOP1	1.89513
C2orf65	1.89417
LOC146880	1.89331
SMPD4	1.89299
AKR7L	1.89293
SCMH1	1.89223
YBX2	1.89179
SNORD88B	1.8909
PPM1H	1.89055
SYK	1.89025
PACS1	1.88811
PRSS37	1.88803
ITGB5	1.88738
MRAP2	1.88714
ENOSF1	1.88623
EIF1AX	1.88598
ADH5	1.88564
ING1	1.88563
PNKP	1.88421
INE1	1.88274
VIPR1	1.8822
TRIM36	1.88115
SIVA1	1.88083
FAM41C	1.87985
SGEF	1.8787
NR2C2AP	1.87839
CPEB3	1.87836
NRGN	1.87757
TMEM41B	1.87671
KIF11	1.8764
ATP5S	1.87635
LOC100133920	1.87617
ACLY	1.87594
NUDT9	1.87582
IMP3	1.87478
LOC643677	1.87325
SLC9A2	1.87185
ZNF468	1.87179
C11orf1	1.87119
CMPK1	1.87099
SNORD116-5	1.87058
LRRC69	1.86975
DGKE	1.86899
ZNF709	1.86864
KRTAP2-4	1.86833
C20orf79	1.86786
PKHD1	1.867
SLCO1B1	1.86646
HIST1H2AG	1.8655
WBP11P1	1.86542
ZNF841	1.86436
C14orf165	1.86399
SHARPIN	1.86373
GDF9	1.86359
ACN9	1.86343
YIPF3	1.86331
DNASE2B	1.863
GRIP1	1.86253
ANO1	1.86222
LOC286238	1.86178
RGS21	1.86115
LYZL4	1.86104
FOXD4L6	1.86047
EIF3D	1.86018
HCG4P6	1.86011
GGT3P	1.85994
KLK14	1.85976
POLR2G	1.85963
C17orf44	1.85932
SEC13	1.85897
SGSM3	1.85696
OR2G2	1.85529
RNF113B	1.85447
SDR39U1	1.85446
HIST1H4C	1.85319
NCAPG2	1.8531
FAM55B	1.85217
RSAD1	1.85168
CCNB2	1.85073
NDE1	1.85067
FDXACB1	1.84947
PCA3	1.84903
CDC6	1.84858
LOC254312	1.84821
EDC4	1.84821
COG3	1.84768
C11orf53	1.84762
C4orf35	1.84635
MSTO1	1.84588
ECHDC2	1.84499
MED29	1.84444
XRCC1	1.84314
CYB5D2	1.84312
GNMT	1.8428
PSG3	1.84252
C19orf47	1.84178
FUNDC2P2	1.84134
ZNF823	1.84133
EPS15L1	1.84028
BMP4	1.84003
UHRF1	1.83985
RPS27	1.8375
CAPS	1.83724
C9orf91	1.83613
LGTN	1.83587
TREX1	1.83557
PMCHL2	1.83475
GOT1	1.83421
SKA3	1.83358
GPR37L1	1.83266
OR8B12	1.83217
RXRG	1.83168
C18orf56	1.83154
SRP9	1.83095
EHMT1	1.8306
TMEM63A	1.83041
KAT5	1.8296
ATP4B	1.82929
OPHN1	1.82869
RPL23AP82	1.82773
DPCR1	1.8276
CST1	1.82736
C10orf57	1.82707
CA1	1.82562
PLK1	1.82561
ZNF213	1.82484
IGLL3	1.82445
ARHGEF19	1.82435
NHP2L1	1.82431
YIPF2	1.82428
RIMS2	1.82421
SYNGR4	1.82393
FOXD4L2	1.82153
XRCC3	1.82059
KGFLP1	1.82055
CRLF3	1.82005
GLTPD1	1.81957
TRABD	1.81952
ADRA2A	1.8168
CCDC94	1.8156
SYCP1	1.81558
NRM	1.81558
OR2K2	1.81548
BCKDK	1.81429
SRPK2	1.81389
ULK3	1.81311
OR2T1	1.81084
TCEAL6	1.81076
REPS1	1.8103
ERAL1	1.80999
KRT23	1.80989
SF3A2	1.80968
UBE2K	1.80955
MYO19	1.80954
OR4K1	1.8088
SMPD3	1.80812
KIF20A	1.80734
TAF9	1.8071
NEK2	1.80676
PIK3R3	1.8056
LCE3C	1.80513
SPAG11A	1.80398
TTC9B	1.80379
ANG	1.80349
MELK	1.80341
WSB2	1.80306
GON4L	1.8027
ZNF697	1.79988
ST6GALNAC3	1.7998
ZNF763	1.79944
SARS2	1.79756
LRRC37B2	1.79703
DRG2	1.79684
ABHD5	1.79678
GNB2	1.79614
CKAP5	1.79577
SPAG5	1.79503
SYT7	1.7946
CCDC130	1.79441
CRAT	1.79418
G6PC2	1.7937
GTF2F1	1.79245
KRTAP4-3	1.79235
GPR35	1.79126
HMGB1	1.79079
MUC7	1.78998
DGAT1	1.78988
KRT83	1.78941
SLC10A5	1.78927
GTF2IP1	1.78903
NPRL3	1.78812
PQLC3	1.78786
HIST1H2BL	1.7873
CDK1	1.78646
ZNF233	1.78583
FCGBP	1.78452
SYT2	1.78345
C14orf80	1.78291
FH	1.78284
HSD11B1	1.78228
HCRTR1	1.78113
C9orf103	1.78056
C1orf152	1.78001
LOC348926	1.77997
C10orf32	1.77902
GTF2H2	1.77871
C1orf64	1.77802
NUDT13	1.7778
ACAD9	1.7772
SLC17A2	1.77659
SFRP2	1.77647
HK2	1.77547
COCH	1.77398
TSGA13	1.77361
TCEA3	1.7723
KLHL14	1.77229
C15orf23	1.77154
UPF1	1.77101
KIAA1199	1.76956
GK5	1.76941
TMED10	1.76859
FAM177B	1.76825
LOC401010	1.76824
FAM59A	1.76764
TYRO3	1.76714
NADSYN1	1.76687
BRP44	1.76678
REEP3	1.76621
ZNF137	1.76528
LOC728613	1.76411
SLC10A3	1.76328
OLAH	1.76315
PSPN	1.76178
ADAM15	1.76146
C4orf32	1.76104
SAA3P	1.76057
FOLH1	1.7591
MYL2	1.75872
OTOP3	1.75742
TUBB2B	1.75734
C19orf26	1.75727
KLK12	1.75634
UPF3A	1.75598
LARP4B	1.75506
SEC16B	1.75494
KRTAP4-9	1.75427
C20orf103	1.75359
MYO5C	1.75211
C11orf83	1.75074
C17orf67	1.75067
AADACL4	1.75027
FRMPD2L1	1.74988
H1F0	1.74889
MGAT4B	1.74873
DEFB116	1.74774
GNRHR2	1.74769
XAB2	1.7475
SPDYC	1.74735
FANCD2	1.7468
LOC29034	1.74569
ANKFN1	1.74508
OR52R1	1.74435
ZNF813	1.74356
OR3A3	1.7401
LMNB1	1.73993
PDZK1P1	1.7397
ARTN	1.73948
SNRNP200	1.7394
PLK4	1.73914
KLHL25	1.7387
NCEH1	1.73736
BPIL3	1.73704
LGALS3	1.73551
NOTUM	1.73534
MFSD6	1.73496
CTNNA1	1.73454
KIAA0114	1.73449
PCGF2	1.73439
MIF	1.73416
FAM174A	1.73373
LOC339047	1.73372
TSPY2	1.73329
OXCT1	1.73304
SF4	1.73202
NKX2-4	1.73182
ZNF28	1.73148
SLC5A1	1.73113
PPP1R3E	1.73111
MED11	1.7311
MTX1	1.73024
RSPH6A	1.72996
LOC100128573	1.72959
SOX14	1.7287
H2AFV	1.72825
UPRT	1.72801
KRTAP4-11	1.72797
ZNF814	1.72592
F7	1.72585
GOT2	1.72477
RPS6KA1	1.7247
PDIA3P	1.72348
BDH1	1.72335
TELO2	1.72312
RGS9BP	1.72194
C1orf172	1.72094
CA14	1.7203
PMM2	1.72007
LEO1	1.72001
BSCL2	1.71995
WASF2	1.719
SYCP3	1.71865
NBPF7	1.71791
PTGDS	1.71746
STARD5	1.71728
FMO5	1.71697
CLIC3	1.71571
BPHL	1.71548
STX10	1.71493
TNNI1	1.71402
FNBP1L	1.71399
STK16	1.71354
GPS1	1.71318
PRSS53	1.71315
HIRIP3	1.71283
FAM108A1	1.71211
GPR63	1.71204
FZR1	1.71182
TAS2R13	1.71101
LOC80154	1.70998
SCGB1D2	1.7099
PCIF1	1.70977
KLK3	1.70932
COQ9	1.7093
SLC2A12	1.70792
PDCD2L	1.70788
GTF3C2	1.70673
PLEKHG4	1.70622
SPCS2	1.70558
GANC	1.70546
DGKK	1.70512
ATAD3A	1.70493
HSPA12A	1.70441
GOLGA6L5	1.70379
ZBTB42	1.7032
BAT1	1.70248
PRR15L	1.70214
C9orf100	1.7017
HSPA1B	1.7009
LOC643837	1.69972
PHPT1	1.69878
AES	1.69858
GRM4	1.6976
OR10H2	1.69755
OR2T6	1.69635
LOC100192379	1.69588
ERMN	1.69551
LNX1	1.69542
LOC113230	1.69441
TYSND1	1.69406
PGR	1.69354
HIST1H4A	1.69336
NCOA3	1.69308
ABHD14A	1.69242
MYO6	1.69056
OR1L4	1.69038
GGCT	1.69023
GLE1	1.6879
AKAP1	1.68715
CEP110	1.68616
DPYSL3	1.68549
C9orf142	1.68426
TBL3	1.68349
WNK4	1.68343
PLA2G5	1.68303
KIF20B	1.6819
ECHDC3	1.68161
TMSB4Y	1.68059
ZNF442	1.68004
LOC730101	1.67914
ARHGEF4	1.67902
CNGA1	1.67844
PAFAH2	1.67829
F2RL1	1.67786
SUGT1L1	1.67737
THRSP	1.67697
RBM47	1.67669
OR10H1	1.67605
DCAF8L2	1.67575
CD3EAP	1.67571
LOC153910	1.67486
TMEM52	1.67477
GABRA1	1.67441
PIGB	1.674
ARHGAP19	1.67291
C4orf34	1.67263
ARFGAP3	1.67253
DOT1L	1.67228
KIAA1244	1.67227
TCEANC	1.67108
RAG1AP1	1.67006
GPS2	1.6696
FAM98C	1.66934
KIF25	1.66931
CHAF1A	1.66908
DBNDD1	1.66896
HOXA9	1.66836
LSS	1.66776
HAO1	1.66375
LOC100129066	1.66344
STK32A	1.66325
HEMK1	1.6627
MRAP	1.66231
NUP62	1.66194
C10orf68	1.66164
HIP1R	1.66127
KDELR3	1.66002
DULLARD	1.65995
BAG3	1.65989
MITF	1.65973
PNPLA2	1.6597
ZNF749	1.65917
HSPA7	1.65897
TSSK1B	1.6585
SH2D6	1.65823
HIST1H3J	1.65788
OR4C3	1.65772
SRRM5	1.65708
IGFL1	1.65556
INTS4L2	1.65458
C19orf46	1.65393
DUSP14	1.65382
ARMC10	1.65367
SLC25A15	1.65303
FARP1	1.6524
F8A1	1.65237
ELOVL1	1.65207
LOC727896	1.65202
KRT73	1.65166
MRPL38	1.65146
FAM116A	1.65123
FBF1	1.65098
KRTAP4-8	1.6509
FAM48A	1.65062
PSG8	1.65006
LOC100130331	1.64997
VPREB3	1.6493
LENEP	1.64859
EVPL	1.64793
ABI1	1.64734
NDUFS7	1.64705
FAM138E	1.64668
SULT2B1	1.64605
B3GALTL	1.64561
OR6C76	1.64547
OR10G8	1.64504
AGAP5	1.64463
TAS2R9	1.64367
ADCY10	1.6436
KIAA0408	1.64254
FGD6	1.64118
LAMP1	1.64117
UQCR10	1.63989
PPIL2	1.63902
ZNF786	1.63856
NEK5	1.63836
LOC340017	1.63792
HYALP1	1.63747
LSM14A	1.63727
TMEM119	1.63724
FOXD4L5	1.63723
THAP9	1.63716
KDM4C	1.63618
CDC45	1.63599
HIST2H2AC	1.63579
RAET1K	1.63544
KMO	1.63472
SLC25A11	1.63386
SDC1	1.63348
PFKL	1.63338
CES7	1.63262
FAM86C	1.6322
KIAA2013	1.63194
TNNI3K	1.6315
CCNF	1.63096
CRYZ	1.63056
TMEM161A	1.62847
NDUFA6	1.62838
IL26	1.62676
ACPT	1.62614
SNORA59B	1.62579
SEC14L5	1.62558
PAGE5	1.62538
ADCK2	1.62531
GORASP2	1.6253
DNAJB1	1.62482
KIF21A	1.62421
CST5	1.62401
GMDS	1.62268
CYP4A22	1.62254
GIP	1.62179
MAGI3	1.62154
FAF1	1.61935
RABGEF1	1.61924
C1orf21	1.61843
AUP1	1.61838
KCTD19	1.618
DNAH1	1.61798
ATP5SL	1.61782
POLR3GL	1.61743
UBE2L3	1.61736
PDX1	1.61681
ZNF101	1.6164
ADAM20	1.61585
POMT1	1.6155
CYP4B1	1.61548
RUVBL2	1.61453
FLJ33630	1.61411
DHRS7	1.61393
KIAA1143	1.61324
CYP1A1	1.6126
SH3PXD2B	1.61251
ODF4	1.61193
NCRNA00099	1.61187
C9orf30	1.61151
MCM5	1.61112
XKRX	1.61023
LRRC66	1.60969
FLJ39739	1.6092
ARL6IP1	1.60894
SRMS	1.60889
LRRC10	1.60887
OR7E156P	1.60885
TBC1D12	1.60881
SEC14L1	1.60835
DLG3	1.60824
CH25H	1.60814
FBXO16	1.60796
BAIAP2L2	1.60779
B4GALNT2	1.60746
BMP8A	1.60719
PGP	1.60714
DPRXP4	1.60682
VPS28	1.60669
ATP6V0C	1.60661
HSP90AA1	1.60654
TFAP2D	1.60588
CASD1	1.60516
DUSP8	1.60494
TPTE2P3	1.60493
NIPSNAP3A	1.6048
FAM89B	1.60341
HEATR5B	1.60323
COBRA1	1.60238
EBP	1.60163
IRGC	1.6011
CBWD1	1.60064
FOXM1	1.60025
MYH7B	1.59969
TCEA1	1.59949
RTN3	1.59935
KLHL13	1.59896
TNFRSF8	1.59791
KIAA0564	1.59734
ATPAF1	1.59633
RPUSD2	1.59552
FAM18B	1.59525
CYP3A43	1.59497
AGAP8	1.5949
C7orf45	1.5946
GPR146	1.59369
EIF5A	1.59296
C6orf124	1.59279
PLSCR2	1.59161
LOC339240	1.59137
GOLPH3	1.59101
SLC26A6	1.59087
RPL7	1.59028
TMC1	1.59
EFR3B	1.58951
SLC20A1	1.58946
AGAP7	1.58924
RPS6	1.58924
HIPK4	1.58871
AP3S2	1.58847
IAH1	1.58826
DHFRL1	1.58818
IARS2	1.58798
LOC401588	1.58795
C17orf68	1.58789
SYTL4	1.5876
ZNF528	1.58694
C12orf72	1.58654
PPIL3	1.58642
EPCAM	1.58607
RPS14	1.58514
CSNK1A1L	1.58506
SLC40A1	1.58421
CAMTA2	1.58393
FUK	1.58292
THAP8	1.58213
TJP3	1.58103
GHDC	1.5809
HNMT	1.58075
OR10V1	1.58065
DGCR6L	1.57979
HMGN5	1.57909
ZNF788	1.57863
GABRR3	1.57855
GPR101	1.5785
HIST1H1E	1.57772
TNFSF12	1.5772
EMP2	1.57709
COL1A2	1.57706
SNORD33	1.57677
PPDPF	1.57656
MSX1	1.57615
DNAJC4	1.5757
MRI1	1.57519
MUT	1.57512
TIGD6	1.57375
RNF126	1.57347
POLR2J	1.5726
OMA1	1.57259
SEPHS1	1.57224
ATP13A2	1.57214
CTNND2	1.57197
FAM86B1	1.57179
CCNA1	1.57101
OR4A47	1.57091
EMX2	1.57029
IL1F7	1.56995
GCOM1	1.56881
COQ6	1.56837
BNIP1	1.5682
PRKCZ	1.5679
GPR119	1.56736
CCDC9	1.56731
GDEP	1.56695
VARS	1.56659
SLC44A2	1.56624
GUCY1B2	1.56516
TSSK3	1.56515
TUBB	1.56512
SCGB2A2	1.565
USP50	1.5633
NCAPH	1.56309
VARS2	1.56185
EIF4E	1.56159
MED18	1.56155
SUMO1P3	1.56049
FLYWCH2	1.5604
TRPC6	1.56013
KIRREL3	1.55976
SPOCK2	1.55972
NWD1	1.55945
PFN1	1.55924
FNTB	1.55879
PYDC1	1.55857
CG030	1.55808
RPP21	1.55791
SH3BGR	1.55786
RPIA	1.55783
ZNF282	1.55774
HIST2H2BE	1.55657
NOMO2	1.55569
FAM26D	1.55548
PKD1L3	1.55529
TLX3	1.55528
CLDND2	1.55473
TTC9	1.55445
MT1B	1.5533
TSPAN12	1.55316
NBPF22P	1.55307
NFIX	1.55296
SCD	1.55242
DNAJC15	1.55167
LOC283332	1.55157
PMF1	1.55156
ADK	1.55154
CCL11	1.55148
LOC100288778	1.55119
GATM	1.55096
HOXC12	1.55094
GSTM2P1	1.55057
GK3P	1.54979
TEX14	1.54894
TBC1D3H	1.54832
ASCC2	1.54822
CXorf61	1.5482
C1orf173	1.54802
OAZ3	1.5476
EXOC6	1.54746
TMED3	1.54634
FGGY	1.54609
KRT18	1.54538
SRR	1.54537
OR52B2	1.54483
CPNE4	1.54469
SYPL1	1.54404
CCL16	1.5438
LOC729176	1.54348
IGDCC4	1.54336
SGCZ	1.54282
MIA3	1.54273
SAPS3	1.54267
VEGFC	1.54161
AP1S3	1.54142
PLCE1	1.54087
MESP1	1.5403
E2F8	1.53997
CHD1L	1.5388
BCDIN3D	1.53836
PMS2L4	1.53827
LOC255025	1.5381
SPG11	1.53718
LYSMD3	1.53701
SPATA2L	1.53627
PRPS2	1.53615
TMEM97	1.53586
GRM2	1.53582
C10orf96	1.53559
C22orf32	1.53553
ARCN1	1.53515
RFC2	1.53484
ICAM3	1.53439
NHEJ1	1.53398
ANKRD37	1.53282
AGAP6	1.53258
FGD4	1.5321
DEGS2	1.53203
EPHB1	1.53179
CAPZB	1.53133
GPR126	1.53126
AQR	1.53119
NAT1	1.53112
RNF208	1.53088
CAMK2D	1.53003
NCAPG	1.52973
TTC15	1.52836
UPK1B	1.52813
C5orf28	1.52785
LPAR2	1.5275
SRM	1.52749
SLCO1A2	1.52733
RRM2	1.52707
HIST1H4E	1.52674
CEP55	1.52509
DLGAP1	1.52507
ACAA2	1.52497
LOC732275	1.52447
RAVER2	1.52378
ZNF480	1.52368
ZNF701	1.52327
FASTK	1.52314
ACSL5	1.52291
MYOZ3	1.52287
ANP32E	1.52282
DHRS12	1.52159
SLC25A2	1.52152
UGT3A2	1.52109
TUBGCP6	1.52098
HPX	1.5205
COBLL1	1.52031
TMEM175	1.52015
MKI67	1.5198
KCNK18	1.51974
PRY2	1.5197
ZNF83	1.51945
OR8I2	1.51934
BOLL	1.51904
SNORD117	1.51878
STX8	1.51868
ERBB3	1.51858
OR6P1	1.51849
CPN2	1.51847
SNORA36C	1.51816
FAM58A	1.51813
DCX	1.51776
SNORD70	1.51686
CCDC127	1.51677
PSG5	1.51672
AMELY	1.5166
KEAP1	1.51609
CA7	1.51507
RIMKLA	1.51506
NAALADL2	1.515
ARL13A	1.5147
AMHR2	1.51444
LRRC59	1.5143
REV1	1.5142
OR1A2	1.51375
ILDR2	1.51358
PXMP4	1.51248
SNX31	1.512
CCDC152	1.51127
NDUFA7	1.51127
LONP1	1.51044
TPI1	1.51033
DHRS4	1.50828
PCBD2	1.50757
ZFP30	1.50696
ENPP4	1.50652
RMND5B	1.50637
POLE	1.50634
PAICS	1.50611
CACNG4	1.50557
COL4A5	1.50464
OR5V1	1.50457
TPST2	1.50441
GAB2	1.50343
HEMGN	1.50327
CNNM2	1.50276
OSTF1	1.50199
RRN3P2	1.50103
RNF40	1.50089
RELA	1.50023
C11orf2	1.50022
BMP10	1.5001
FZD2	1.50007
UBTF	1.49994
RNF14	1.49973
KLHDC9	1.49957
RIMS4	1.49956
VSNL1	1.49892
PRB3	1.49867
C20orf108	1.49827
FANCC	1.49769
DCAF11	1.49755
RNF185	1.49693
CYP26C1	1.49668
KLHL10	1.49627
HSPC159	1.49622
ARL17A	1.49604
HHIP	1.49572
HSD11B2	1.49551
LIN7C	1.49506
DHRS3	1.49358
FAHD2A	1.49354
CATSPER3	1.49277
ZNF747	1.49233
ZNF577	1.49228
IBTK	1.49227
KIAA1045	1.49225
PLEKHM1	1.49161
EEF2	1.49132
GSTM3	1.49117
GLI1	1.49098
WDR6	1.49004
GBA	1.48952
RREB1	1.48946
OR5F1	1.48941
C13orf28	1.48941
CDC25C	1.48885
MRPS24	1.48839
TBL1X	1.48775
CHMP1A	1.48761
HNRNPL	1.48736
OR4K14	1.4872
C20orf56	1.4864
ZNF668	1.48612
FAM190A	1.486
HIGD1C	1.48593
ERI2	1.4852
RNF220	1.48513
RTN4R	1.48495
C16orf13	1.48492
CCDC125	1.48473
PRR14	1.48471
TBC1D10B	1.48462
LRRC20	1.48431
OCEL1	1.48402
MYL10	1.48356
[truncated: 18,280 more rows]

## Sheet: CCLE
#Gene	t
TAS2R13	4.87673
CYB5D2	4.6721
ZDHHC23	4.50482
B3GNT4	4.34903
PIGN	4.31509
C15orf58	4.24737
CLN8	4.14792
LOC100129716	4.07348
ZDHHC21	4.02694
ASAH1	4.02031
ARRDC1	4.0111
ANKS6	3.96618
PIGP	3.87939
CYP2C8	3.87893
EME2	3.86053
SLC25A10	3.83028
CYP4V2	3.82014
TEX264	3.81223
CDRT1	3.79142
CCNO	3.74967
DNASE2	3.74221
FAM186A	3.73926
TXNDC11	3.72075
PEX12	3.71003
DIRC2	3.67993
TAS2R42	3.67785
TMBIM4	3.66176
FZD5	3.63797
OR2A7	3.59225
SLC38A7	3.56341
SLC25A39	3.55548
ARTN	3.54808
KCNRG	3.547
SLC35E3	3.53018
TMEM168	3.51932
DAG1	3.49926
FAM83H	3.49159
CFD	3.47539
EPPK1	3.46365
FOXH1	3.44226
CYP4F11	3.4403
SLC36A1	3.43965
CXADR	3.43517
RDH13	3.43218
TMEM191A	3.42453
FBXL14	3.42357
ITGA6	3.40912
LRP11	3.38591
CMTM4	3.37335
PIGO	3.37196
TNFRSF18	3.32126
CLEC4C	3.31172
ELOVL6	3.30664
CAPN1	3.30423
PFKFB2	3.29913
SLC39A6	3.27918
NWD1	3.2761
ABHD15	3.275
CPOX	3.26857
NUDT8	3.26582
ACADSB	3.26448
ACACA	3.26431
REEP5	3.25721
FAM78B	3.25654
COG6	3.25237
VSIG10	3.24249
ERLIN2	3.24151
SEMA3G	3.22666
MANBA	3.22595
CLN5	3.20008
SSH3	3.19145
FBXW10	3.18757
C19orf23	3.18404
C11orf35	3.17619
NUDT6	3.17322
AKTIP	3.16786
FOXA1	3.15372
PICK1	3.14969
ENTPD2	3.13551
PDSS2	3.13386
GOLGA2B	3.12216
ARSA	3.11103
HEATR7A	3.10974
SLC27A4	3.10935
ATP5D	3.10795
GLIPR1L2	3.10228
C18orf56	3.09957
TMEM38B	3.0984
CCDC48	3.09362
C9orf43	3.08914
C19orf46	3.08857
PBOV1	3.08849
C9orf41	3.08185
NUDT18	3.07826
PLEKHH3	3.07364
CC2D1B	3.07176
SRR	3.06157
GPR172A	3.05461
VPS36	3.05231
ZNF121	3.05098
CLN3	3.04899
C10orf68	3.04703
AMIGO3	3.04593
NHLRC3	3.04211
SNAR-B2	3.04157
LAMP1	3.03769
ABHD13	3.02772
HOOK2	3.02669
PDF	3.02227
NCLN	3.02086
MGC3771	3.01807
ZNF808	3.00123
MBLAC2	2.99496
SIAE	2.99238
FAAH	2.99051
AP1S3	2.99016
HS6ST1	2.98388
FAM18B	2.97943
CNNM3	2.9787
CREB3	2.97631
LOC653786	2.97376
EPB41L4B	2.96616
LOC653544	2.95777
ZNF525	2.95503
GOLGA1	2.95498
MUC15	2.95271
ABHD5	2.95087
TMEM161A	2.94658
ARX	2.94074
MMP15	2.93437
OSGIN1	2.92903
C2orf24	2.92729
GYLTL1B	2.9245
IRAK4	2.92418
ATP5EP2	2.92095
TRPM4	2.91619
MAGEA9B	2.91494
ATXN7L1	2.90109
LYG1	2.89294
CNNM2	2.89065
ATP6V1B1	2.88852
FAM116B	2.88626
RPS6KA1	2.88299
UNC93B1	2.88126
C2CD2	2.87222
ZNF534	2.8693
CACNG1	2.86824
PLAC4	2.86677
ESYT2	2.86558
TMEM20	2.86409
MYH14	2.861
C12orf26	2.86097
PLD2	2.86073
GORASP1	2.85325
FUT6	2.84882
GIPC1	2.84656
FAM136A	2.84404
PGAP2	2.84076
TMC6	2.83995
GAS2L1	2.83347
HDHD3	2.83213
MOCOS	2.83061
RHOD	2.82884
ONECUT3	2.81764
ZDHHC20	2.81503
C9orf72	2.81457
DPAGT1	2.80467
LOC646471	2.80325
CES2	2.80289
MFAP3L	2.80256
ALG5	2.79907
SPATA2L	2.79889
PRICKLE4	2.79877
CPT2	2.7981
C2orf14	2.79494
HAL	2.79176
ZNF652	2.79126
TRMT2A	2.78625
NR4A2	2.78334
SNORA53	2.78293
ZNF702P	2.7822
CD163	2.78159
LOC100129550	2.77802
CRAMP1L	2.77626
MRRF	2.77561
GNMT	2.77502
KIAA1328	2.77467
ZNF57	2.77206
RHBDD3	2.77129
DLD	2.77028
WDR4	2.76982
MAMDC4	2.76818
PRR12	2.76201
SCXB	2.76055
RASEF	2.76017
THSD7A	2.7576
TMEM106C	2.75143
HILS1	2.74998
ACAN	2.74943
LDHD	2.74927
SNORA13	2.7492
AGPHD1	2.74786
SLC38A10	2.74659
PIGM	2.74609
MARVELD2	2.74397
FDXACB1	2.73415
PRDM15	2.73406
SHMT1	2.73219
CYP4F3	2.72906
MOBKL2B	2.72873
C21orf81	2.72677
BRI3BP	2.72527
MYADML2	2.72507
CLCN5	2.72355
CNGA2	2.72147
SRXN1	2.71958
HLCS	2.71597
CCDC120	2.71579
LOC219347	2.7136
OR11H6	2.71149
MRPL34	2.70523
CBX6	2.70064
UQCRC1	2.6987
FAM135A	2.69717
OR4F21	2.69712
C17orf97	2.69379
FAM119A	2.69205
C17orf59	2.68545
NCRNA00175	2.6791
SPR	2.67772
ERCC5	2.67555
DLG3	2.67455
MOSC2	2.67409
INSL3	2.67382
TMEM102	2.67146
ZBTB7B	2.67096
OPLAH	2.67063
FBXL22	2.66809
ZNF236	2.66809
SLC25A35	2.66726
CDON	2.66392
C9orf93	2.66118
LOC100132247	2.6604
TM9SF2	2.65849
SERPINE3	2.65398
SLC26A2	2.65264
ZNF560	2.6503
CCDC121	2.64972
LCLAT1	2.64911
PTGFRN	2.64295
RAD52	2.64079
SOX21	2.63954
MPG	2.63577
SLC43A2	2.63224
FAM160A1	2.63085
FAM157A	2.6305
FAM120AOS	2.63043
KIAA1530	2.63027
FUT10	2.62877
RBM26	2.62698
ZNF575	2.62575
SLC22A5	2.62437
LPAR2	2.62134
MOSC1	2.62132
LOC642846	2.61814
ERP29	2.61811
PAIP2B	2.61794
SLC31A2	2.61764
TM7SF2	2.6165
TRADD	2.61497
TMCO4	2.61403
ETS2	2.61355
PPARGC1B	2.61296
GPR157	2.61295
SLAIN1	2.60737
OR56A3	2.60673
DHRS2	2.6062
EDA2R	2.60454
ACAD9	2.60127
ALG12	2.59928
ZNF397	2.59906
CDNF	2.59861
ZNF69	2.59484
C9orf95	2.5938
FUCA1	2.59366
IFNK	2.59355
SYT8	2.59312
POLRMT	2.59228
IMP3	2.59222
KIFC2	2.59146
SH3YL1	2.59052
C15orf56	2.58758
ST20	2.58668
OSTF1	2.58446
LRP6	2.58257
ZNF154	2.57937
ARHGAP8	2.57733
ANKHD1-EIF4EBP3	2.57621
WIBG	2.57547
DGAT1	2.57523
ITFG1	2.57421
HMHA1	2.5741
ACADS	2.56988
PRR5-ARHGAP8	2.56902
FRMPD2	2.56155
ADAMTS17	2.56125
NCSTN	2.56081
GRAMD4	2.55808
BTLA	2.55762
PPAPDC2	2.55435
SGSH	2.55181
TAS2R8	2.55115
ARL4D	2.54958
GPAA1	2.54835
PPAPDC1B	2.54221
PCSK9	2.53827
NKX2-8	2.53338
FLJ40292	2.53262
NUDT7	2.53222
SFXN4	2.53182
KDSR	2.53163
ZBTB47	2.52976
KLHL36	2.52968
CATSPER3	2.52912
GDE1	2.5284
NAA16	2.52679
TRIM7	2.52563
GLS2	2.52347
MAPKAPK3	2.52254
C9orf100	2.52242
C9orf140	2.52006
APOBEC3H	2.51838
RETSAT	2.51809
SPATA18	2.51518
SPRR2F	2.51512
RALGAPA1	2.50903
SPG7	2.50479
ZNF235	2.5043
TMED2	2.50388
S100A7	2.50228
MYL5	2.50093
ACAT1	2.49975
TIRAP	2.49813
ZCCHC2	2.49671
NOMO3	2.49453
FBXL6	2.49439
C3orf39	2.49377
DNAJC25-GNG10	2.49274
ZNF765	2.4924
NUP62CL	2.49179
ATP5A1	2.49172
PARD6A	2.49108
LARS2	2.49105
LPCAT1	2.49076
PPARA	2.49053
FAM57A	2.49024
KDELR1	2.48893
TMEM52	2.48818
C6orf70	2.48568
IARS2	2.4846
GABPB2	2.48445
CREG1	2.48429
MLEC	2.48139
LNX2	2.47996
SLC2A13	2.47786
MAPKBP1	2.47697
SETDB2	2.47669
MCCC1	2.47639
C13orf1	2.47612
DNAH11	2.47496
LOC283922	2.4735
TMEM19	2.47332
LSMD1	2.4696
WNT9A	2.46798
DIP2A	2.46129
KIAA0664	2.45825
NFXL1	2.45821
DHFRL1	2.45455
GPR21	2.45384
CTDSPL	2.45289
NIPAL3	2.45282
RPL22L1	2.45145
FANCD2	2.45111
FECH	2.44912
THUMPD3	2.44799
LLGL2	2.44778
GRTP1	2.44713
KIAA1468	2.44708
RNF207	2.44581
C9orf163	2.44571
ZNF28	2.44505
ANKK1	2.44357
TACC2	2.44239
ZNF321	2.44235
CSK	2.44159
ZBTB7A	2.44136
INTS10	2.44073
FLJ14107	2.43931
CDS1	2.43804
KLHL13	2.43688
ELAC1	2.43291
PCNAP1	2.43153
CMTM8	2.43136
TUBB8	2.43084
KIAA1161	2.42853
GPR135	2.42784
TESK1	2.42725
LOC100190986	2.42622
PRKCD	2.42502
SLC34A3	2.4228
CTSZ	2.42184
SNORA67	2.4196
TARBP2	2.41892
PQLC1	2.41789
C10orf118	2.41758
SDC1	2.41605
NPIPL3	2.4129
GRHL1	2.41258
C7orf54	2.40992
LOC641298	2.40941
HGSNAT	2.40784
M6PR	2.4071
SMCR7	2.40427
PCYT2	2.40326
SNORA2A	2.40148
TRMU	2.40021
ATP7B	2.39728
C16orf53	2.39719
ZNF878	2.39658
XKR4	2.39622
FAM198A	2.3959
TNNI3K	2.3907
DHRS1	2.38965
ARHGAP27	2.38847
TMEM205	2.38818
C8orf55	2.38761
LPIN3	2.38484
LIMK2	2.38476
C12orf49	2.38467
DGCR11	2.38449
SLC2A8	2.3832
DHX34	2.3828
C12orf66	2.38216
SNORA71D	2.38199
PTRH1	2.38154
TMEM120B	2.38089
ISM1	2.3794
MYO19	2.37916
SNX14	2.37625
PLCG2	2.37596
FAM185A	2.37581
PRB2	2.37381
ZNF443	2.37357
NBEAL2	2.37324
USP43	2.37204
SAPS2	2.36872
OR1L8	2.36817
RG9MTD3	2.36741
TPP2	2.36632
C20orf54	2.36609
C15orf34	2.36515
ENTPD5	2.36478
FASTKD1	2.36354
SRD5A3	2.3613
BSG	2.36041
DDX12	2.35833
ATPIF1	2.35665
ZNF490	2.35347
RIPK3	2.35245
C9orf11	2.35117
OXSM	2.34953
KBTBD13	2.34952
MST1P2	2.34871
PSG8	2.34836
TMEM63B	2.34817
LOC92659	2.34727
ARFIP2	2.34707
KRTAP10-6	2.34465
ALPP	2.34259
PVRL1	2.34146
HEMK1	2.34063
SIRT7	2.34012
TNNI2	2.33959
TRABD	2.33877
NAGA	2.33794
C9orf169	2.33698
GSTO2	2.33563
TLE6	2.33537
MMRN1	2.33364
ZNF699	2.33226
PSG3	2.331
KIAA0664P3	2.33006
TELO2	2.32881
EDA	2.32844
EXPH5	2.32626
PIGG	2.32501
NRARP	2.32495
CRIPAK	2.32466
NTN5	2.32412
CCDC51	2.32243
TAF7L	2.32079
SNX18	2.31983
OTX1	2.31852
MST1P9	2.31775
C8orf40	2.3169
KRTAP4-11	2.31434
ACO2	2.31403
EPDR1	2.31391
CCDC55	2.31342
C8orf74	2.31259
CELA2A	2.30884
C9orf64	2.30868
LOC643677	2.30735
GLIPR1L1	2.30699
NDFIP2	2.30623
IDI1	2.30552
TMCO3	2.30463
LRRC8E	2.30295
TMEM106B	2.30292
SLC29A2	2.30238
APOB48R	2.30155
NAGLU	2.30081
TYSND1	2.29978
CYB561	2.29885
GSR	2.29832
RHBDF1	2.29762
SMPDL3B	2.29629
ZDHHC12	2.29568
ATP13A1	2.29518
UNC13B	2.29364
FMO5	2.29298
ICAM3	2.29236
SYNGR2	2.2915
MAPK11	2.28988
ESPN	2.28903
LOC100134368	2.28729
PNPLA6	2.28676
INO80D	2.2864
FBXL17	2.28609
GINS4	2.28594
DRD5	2.28592
NR2C1	2.28409
KBTBD6	2.28404
TRPM2	2.28091
UNKL	2.28043
PCNXL3	2.27897
CCDC47	2.27791
FAM195A	2.27743
SLC26A6	2.27637
UCMA	2.27273
ZNF763	2.27253
ZNF83	2.27183
C2orf65	2.26975
ENPP4	2.26964
OCA2	2.26662
PIGB	2.26578
SPI1	2.26549
FDPSL2A	2.26481
FGF8	2.26415
HES4	2.2632
EI24	2.26213
AUP1	2.26069
GPT	2.26057
ERCC6	2.26009
NOTCH1	2.25994
PRKAG1	2.25969
SPPL3	2.2589
ZNF778	2.2588
C19orf24	2.25846
EMID2	2.25772
RRP7B	2.25707
SEMA4D	2.25705
LOC154449	2.25677
ZNF141	2.25624
ANO10	2.25476
MLL2	2.25473
MTFMT	2.25384
XPNPEP3	2.25341
SNORA56	2.25175
FOSB	2.25136
XPO4	2.25041
H1FNT	2.24972
TMED10P1	2.2494
MFSD5	2.24783
FLJ30679	2.24668
FLII	2.24645
GOLGA4	2.24639
SBF1P1	2.24632
DPCR1	2.24349
CBWD3	2.24327
SLC22A16	2.24237
UNC119B	2.2422
ALDH3A2	2.23974
CTNS	2.23959
WWOX	2.23742
C8orf73	2.23639
FAM170A	2.2361
GM2A	2.2353
ZNF540	2.23528
ATP13A2	2.23512
ARID2	2.23509
ZBTB40	2.23483
SAP18	2.23472
DEPDC6	2.23438
FREM2	2.23433
C19orf63	2.23432
NDUFB1	2.23391
ZNF557	2.23371
PIK3C2B	2.23189
TMX3	2.23167
ALG1	2.23014
VPS13A	2.22853
USP50	2.22715
EVPL	2.22572
SGSM3	2.22399
RNF170	2.2227
TAS2R40	2.22215
LRPAP1	2.22165
ASB16	2.22082
ETHE1	2.21935
SACM1L	2.21868
C10orf110	2.21808
DNAJC15	2.21758
MYCBP2	2.21652
TMEM48	2.21589
C1orf93	2.21483
MERTK	2.21477
CCDC38	2.21455
TMEM62	2.21428
C21orf128	2.21353
TLL2	2.21291
TUBBP5	2.21164
PISD	2.2112
TREH	2.21037
ERICH1	2.20948
ALDH1B1	2.20888
GPR180	2.20624
CYB561D2	2.20551
GPR35	2.20457
LILRB3	2.20451
PZP	2.20405
ZNF799	2.20403
DFFB	2.20398
LOC100271836	2.20376
ZNF552	2.20316
SIN3B	2.20279
IQCF3	2.20155
PDP2	2.20064
CLPTM1	2.19933
C2orf15	2.19902
TMEM170A	2.19725
LSR	2.19656
MCART1	2.19586
ARMC7	2.19478
OLIG1	2.19389
ZNF664	2.1936
LIMD1	2.19252
FAM180B	2.19169
TMEM14A	2.19145
ATXN1L	2.19049
ZNF44	2.18847
LRRC45	2.18763
SNORA24	2.18756
TMUB1	2.18712
IRGQ	2.18557
WWP2	2.1844
EIF4A3	2.18438
RREB1	2.18359
ANKRD52	2.18352
MARVELD3	2.18333
OR9A4	2.18317
LRP10	2.18294
CHRNA2	2.18258
OR1N2	2.18165
MPPED2	2.1814
NHLH2	2.17891
RHOF	2.17836
TJP3	2.17719
CCDC107	2.17636
ARMS2	2.17497
MATN4	2.17491
DUXA	2.17385
VEPH1	2.17363
RAB3D	2.17286
FDXR	2.17269
FAM38A	2.17155
GLTP	2.16975
SETD1B	2.16882
PTK6	2.16806
MVD	2.16726
ZNF700	2.16632
FAM3D	2.16615
TK2	2.16603
PPP2CB	2.16592
SREBF1	2.16479
MAN2A2	2.16419
ALDH4A1	2.16339
PIGF	2.16282
SCAMP4	2.1626
KIAA1543	2.16252
CHRNE	2.16227
SFRS1	2.16119
ADAMTSL5	2.15971
MRPS25	2.15962
ZNF276	2.15931
CEACAM8	2.1593
CHMP2B	2.15817
TMEM140	2.15798
SHPK	2.15728
FOXRED2	2.1572
FLJ45445	2.1571
STXBP2	2.15613
OBSCN	2.15567
RNF113B	2.15555
VSIG10L	2.15551
SLC26A1	2.15542
PPP6C	2.15524
LOC285627	2.15503
C10orf95	2.15475
TM7SF3	2.15236
BAK1	2.15125
ANKRD36BP1	2.15119
ENTPD8	2.14807
IL18R1	2.14618
SEC61A2	2.1453
LOC100125556	2.14506
AKR7L	2.14481
MOGS	2.1445
GLG1	2.14395
FOXRED1	2.1439
CCDC36	2.14326
PPP1R16A	2.14285
ATG10	2.14168
C3orf21	2.14061
PELI3	2.14052
MEGF9	2.13949
IL27RA	2.13901
FNDC8	2.13884
C15orf28	2.13872
LOC100133161	2.13825
NR4A1	2.13771
TAT	2.1347
MON2	2.13334
C16orf55	2.13281
SLC44A1	2.1306
PDHX	2.13038
C15orf33	2.12973
LOC645332	2.1294
TTC13	2.12931
LOC121952	2.12879
SIGLEC14	2.12671
YOD1	2.12637
ZNF616	2.12501
KIAA1257	2.12377
ILKAP	2.1226
CAMKK2	2.12209
SLC12A2	2.12185
TMED7	2.12089
GCSH	2.12025
ZFP36	2.12011
OR6W1P	2.11992
MAN1B1	2.11858
XPA	2.1171
SERPINF2	2.11669
C10orf137	2.11565
ZNF805	2.11555
B4GALT5	2.11518
KLHL11	2.11444
SPATA20	2.114
C21orf125	2.11387
CMTM6	2.11377
DCAKD	2.11324
QARS	2.11304
WDR6	2.11304
CARD14	2.11109
KIAA1244	2.10933
SUGT1	2.10914
DSCR3	2.10804
LMBRD1	2.10747
SLC37A1	2.10729
ETFDH	2.10724
ORMDL2	2.10576
TIGD5	2.10551
ADRB1	2.10452
ZNF761	2.10382
FBXL3	2.10361
LETM1	2.10281
EAF1	2.10246
KRTAP12-3	2.10153
KIAA1671	2.1015
FLCN	2.10108
FAM75A6	2.10101
KRTAP9-9	2.10096
SPRR2G	2.10029
ZNF101	2.10021
XPC	2.09991
GMPPB	2.09969
ADAM9	2.09838
OR1L3	2.0982
MT1DP	2.09701
KRTAP12-1	2.09673
LOC100133920	2.09639
C4orf10	2.09636
KIAA1598	2.09621
LOC388946	2.09551
OTOR	2.09459
CYP4Z1	2.0945
MST4	2.09298
CYP51A1	2.09281
PSMD9	2.09199
FAM186B	2.09188
PROZ	2.09142
TNK1	2.09112
CD9	2.09001
RTKN	2.08973
MFSD3	2.08861
COPS7A	2.08791
KLC3	2.08752
FTSJD1	2.0875
ARHGEF35	2.08706
KRTAP10-8	2.08691
DSCAM	2.08684
RNF34	2.08643
TRIML2	2.0864
CIB1	2.08581
TMEM107	2.08374
COX6A2	2.08177
TBX5	2.08143
OR6C3	2.07974
EIF5AL1	2.07946
JAGN1	2.07925
SNX22	2.07826
INSL4	2.07758
PRDX2	2.07724
WIPF2	2.07694
PRRG2	2.0767
MYO1D	2.07614
LILRA5	2.07601
IPP	2.07553
CYP4F8	2.07495
WDFY3	2.07359
LRBA	2.07353
MST1R	2.07335
NRADDP	2.07221
OR1M1	2.0721
EHBP1L1	2.0716
RCBTB1	2.07027
RNASE3	2.07022
RTN4R	2.06998
SNORA84	2.06798
TMEM115	2.06787
TMEM9B	2.0659
SDF2L1	2.06549
SHBG	2.06548
IRF3	2.06496
C19orf60	2.06367
ZNF14	2.06145
ZNF589	2.06133
DHRS4	2.06059
AACSL	2.05905
BCL2L14	2.05802
FBXW4	2.0579
LOC147804	2.05758
KCNK1	2.05594
HSBP1L1	2.05588
ANKRD5	2.05455
PIP5K1B	2.05434
LINGO4	2.05431
CCDC42B	2.05284
SNORA51	2.05272
HDAC11	2.05247
SMPD2	2.05199
ARL13A	2.05162
STOM	2.05112
TTC14	2.05038
TMEM179B	2.05023
TAOK2	2.04999
PPP1R15B	2.04871
ARVCF	2.04849
CA5B	2.04828
ALG10	2.04757
HIST1H2BC	2.04661
TTC23L	2.04622
RBM5	2.04589
PDE5A	2.04558
LOC729176	2.04469
ETFB	2.04455
NRTN	2.0443
ZNF296	2.04334
VCY	2.04269
ELF5	2.04268
KIAA2018	2.04202
MGST2	2.04183
C1orf104	2.04182
EP400NL	2.04164
SLC44A3	2.04122
WDSUB1	2.04016
FBXO6	2.03954
GNPTAB	2.03927
SEC11C	2.03777
CEACAM4	2.03748
GPR63	2.03742
TMTC2	2.03642
FZD8	2.03512
CASC2	2.0346
EFHA1	2.03316
MPL	2.03278
CYB5RL	2.03225
PSG2	2.03219
C14orf176	2.0319
LTBR	2.03154
C14orf19	2.03112
OR13C5	2.03032
BCL2	2.02786
FATE1	2.02759
HSPA4L	2.02675
C4orf29	2.02656
PIGQ	2.02602
CALB2	2.02484
B3GALTL	2.02308
DUT	2.02275
FCGBP	2.01831
BCKDHB	2.0163
FBXO4	2.01609
FAM153C	2.01583
LMOD3	2.01539
FAM110A	2.01523
C22orf26	2.01372
ZNF596	2.01268
GJB5	2.01268
EP300	2.01258
NKPD1	2.01059
CCDC88C	2.00981
TMEM217	2.00964
ZNF252	2.00864
GMIP	2.00848
RICH2	2.00832
SETD5	2.00803
FAM118A	2.00789
LCE2B	2.00783
LHPP	2.00743
DPEP2	2.00702
BTBD18	2.00642
CSTA	2.00605
ZFP14	2.00587
MYB	2.00524
FAM55A	2.00355
LRRC58	2.0028
COL11A2	2.00268
DDRGK1	2.00187
GHDC	2.00177
POTEE	2.00149
SLC25A1	2.00053
UBE2DNL	2.00053
CHST5	2.00033
GJA3	2.00001
C19orf28	1.99965
PUS1	1.99929
ZNF701	1.99704
LILRB5	1.99676
EXOC7	1.99646
TSEN54	1.99619
DSG2	1.99563
SCAP	1.99465
LOC100144603	1.99443
FLJ39653	1.99423
RFNG	1.99371
DENND1C	1.99355
KIAA0100	1.99282
PLEKHF2	1.99242
OR4B1	1.99222
RFK	1.99167
SLC6A14	1.99157
PQLC3	1.98955
CLN6	1.98923
MED18	1.98907
C9orf128	1.9883
SLC25A2	1.98811
ADI1	1.98782
CRYBG3	1.98766
DSP	1.98567
PLEKHH1	1.98537
DEF8	1.98487
SLC35E1	1.98378
PYROXD1	1.98296
ENTPD6	1.98216
CNKSR1	1.98211
LPCAT3	1.98119
ANAPC13	1.98102
NARS	1.98067
LOC148696	1.98032
LOC100130987	1.97955
MTG1	1.97905
LOC641367	1.97873
DTWD2	1.97864
ZNF813	1.97795
PAK6	1.97672
TREML3	1.97647
C9orf139	1.97567
RHPN1	1.97541
SLC38A8	1.97502
LOC100286844	1.97484
LIG4	1.97481
BACE2	1.9746
ESPNP	1.97457
ZNF224	1.97445
ZNF611	1.97434
ZNF137	1.97387
PRR5	1.97377
FAM8A1	1.97319
KIAA1012	1.97186
PGGT1B	1.97168
KIAA0494	1.97095
PANK1	1.9708
STT3A	1.97056
AKAP4	1.97044
DOLK	1.96982
TAF15	1.96968
ZNF845	1.96904
PLXNB2	1.96867
PTPRJ	1.96828
ADCK2	1.96826
NME3	1.96788
B9D1	1.96612
DNAJC25	1.96551
TRAPPC2L	1.96542
TMEM129	1.96517
SNUPN	1.96498
UBXN8	1.96418
CHMP1A	1.96402
TIMM8B	1.96398
ERF	1.96237
LMOD2	1.96084
SKA3	1.9608
SRPR	1.96078
SEC1	1.95984
SCO2	1.95834
PMVK	1.95832
UCP1	1.95769
C21orf91	1.95764
BEX5	1.9569
SLC2A9	1.9568
ERBB3	1.95671
AKAP1	1.9567
C2orf18	1.95561
LOC647946	1.95549
NR4A3	1.95523
DIS3L	1.95486
LAPTM4A	1.95396
F11R	1.95389
KIAA1875	1.9538
RPL3L	1.95366
TMTC3	1.95346
FASN	1.95167
EFCAB3	1.95136
ANKRD56	1.95006
HPX	1.94985
TADA2B	1.94864
GSK3B	1.94853
SC65	1.94548
FAM63B	1.94538
ISCU	1.94535
TUBGCP6	1.94428
CRB3	1.94403
COG8	1.94361
SUMF1	1.94235
COQ9	1.94222
PIGW	1.94127
C8orf77	1.94105
DDA1	1.93855
C3orf23	1.9369
PLGLB2	1.9365
SLC3A2	1.93597
ADAM10	1.93461
RBM45	1.93394
MSH4	1.93228
UGT1A5	1.93214
FAM101B	1.93151
PRDM9	1.93085
ARHGEF5	1.93033
ZNF433	1.92964
GCH1	1.92901
NDUFC1	1.92883
TFDP1	1.92819
MIF4GD	1.92792
NACC2	1.92639
FEM1A	1.92629
MDM2	1.92571
PLXNB1	1.92541
TMEM116	1.92471
SH3GLB2	1.92447
ZNF543	1.92409
POLR3H	1.92388
RUNDC1	1.92347
WNT8B	1.92227
SERPINC1	1.92225
SYVN1	1.92185
RAB40B	1.92151
GCLC	1.92127
EFNA3	1.92097
BEND3	1.9207
ELOVL1	1.92038
CLDN7	1.92021
FKBP2	1.92007
CNPY2	1.92
SORBS3	1.91994
CER1	1.91973
TLE2	1.91945
OPA3	1.91926
BCR	1.91904
C16orf3	1.91831
CYB5R1	1.91774
C13orf35	1.9158
ANK3	1.91557
PDXK	1.91555
PPARD	1.91481
LAD1	1.91429
STAP2	1.9136
DDX55	1.91357
TALDO1	1.91274
TMEM50B	1.91271
JDP2	1.91269
C17orf65	1.91243
SGK196	1.91232
NEK8	1.91166
FXYD3	1.91137
SCAMP2	1.91129
MBOAT7	1.91122
ZNF556	1.91044
NPB	1.91006
TMEM214	1.91003
GTPBP3	1.90993
CAPN3	1.90976
MPP3	1.90972
PLS1	1.90819
FKBP4	1.90775
VHL	1.90773
CPNE3	1.90714
ZNF862	1.90709
LOC339240	1.90703
ZNF625	1.90644
SFT2D2	1.90593
PTPN9	1.90563
ZFYVE28	1.90539
RIPK4	1.90493
IMPACT	1.90481
KAT2A	1.90455
TSTA3	1.90405
MCEE	1.90246
C11orf65	1.90246
ALS2CL	1.90218
ZFYVE16	1.90186
TSPYL1	1.90127
ESRP1	1.90062
LOC440356	1.89954
DIMT1L	1.89942
CYP2A6	1.89928
CAPN7	1.8992
UNC45A	1.89781
TAS2R14	1.89756
NUP210	1.89643
SLC19A1	1.89591
C1orf115	1.89501
ARHGEF7	1.89459
MLXIPL	1.89432
AIMP2	1.89413
CCDC115	1.89351
COG3	1.89281
CNNM4	1.89259
AGAP11	1.89242
ERBB2	1.89127
DNAJC16	1.89028
TET3	1.89022
TRIOBP	1.89006
HADH	1.88975
ACAA1	1.88974
RAD51L3	1.88961
TCIRG1	1.88902
LMO2	1.88894
PTPMT1	1.88884
QRICH2	1.88865
ABHD14A	1.88814
TSEN2	1.88732
TMEM144	1.88704
CLIP1	1.88478
HDHD2	1.88422
NRG4	1.88407
TEX11	1.88384
REEP4	1.88383
C17orf88	1.88376
ZNRF1	1.88313
PLEKHG1	1.88287
ESRP2	1.88177
ASB10	1.88139
OR1B1	1.88128
DNHD1	1.88106
CHEK2	1.88026
PRPS2	1.88002
ZNF142	1.87852
TTC16	1.87795
TOR1AIP2	1.87759
ESR1	1.87574
C4orf17	1.87475
ZNF658	1.87448
TMEM8A	1.8726
CNGA4	1.8725
TMEM189-UBE2V1	1.87237
CTF1	1.87219
PATE3	1.87211
CCDC142	1.87164
COL2A1	1.87136
IRX4	1.87033
CHTF18	1.86935
CYP4A22	1.86892
ACOX1	1.86877
MMAA	1.86817
UFM1	1.86718
KEAP1	1.86655
MARCH8	1.8665
KDELR3	1.86641
BBS10	1.8658
FAM46B	1.86574
TCEAL2	1.86542
MPHOSPH8	1.86493
NFATC1	1.86487
CCNI2	1.86444
ZNF432	1.86422
RNF125	1.86402
C3P1	1.86401
OR8B3	1.8637
SLC46A1	1.86368
NUCB1	1.86339
SLC44A2	1.86331
GCGR	1.86195
CDK2AP1	1.86182
PITPNM1	1.86138
TPI1P2	1.86132
OXA1L	1.86082
ELL	1.86047
LYPD3	1.86006
ZNF544	1.85943
C17orf28	1.85872
SIGLEC5	1.85826
C16orf93	1.85746
INADL	1.85705
RCHY1	1.85681
KLHDC5	1.85633
PHKB	1.85612
MIPEP	1.85612
TRIM35	1.85566
SLC12A9	1.85352
TCTA	1.85344
RRN3P3	1.85211
HRAS	1.85172
LMNB2	1.85135
RPRD1A	1.85109
FOXR1	1.85043
CCDC79	1.84886
C12orf62	1.84856
FLJ13197	1.84797
TXNDC17	1.84772
HTR1A	1.84762
ATP6V1A	1.84756
LOC731779	1.84697
ZNF641	1.84695
FUT1	1.84691
CPXCR1	1.84665
SLC39A7	1.8456
PHYH	1.84554
CTSL1	1.84546
PHKG2	1.84392
TMEM208	1.8438
PSG11	1.84338
VARS2	1.84337
SDHAP2	1.8433
DZIP3	1.84305
PTPRU	1.84295
CST6	1.84269
ACER2	1.84259
SELO	1.84236
LOC152024	1.84215
TPCN2	1.842
LPIN1	1.84093
KIF1C	1.83947
ZNF668	1.83887
LRGUK	1.83884
CCDC149	1.83695
ZNF271	1.83647
ENTPD7	1.83614
PPAP2C	1.83562
OR5P2	1.83561
ZSCAN22	1.83519
RASAL1	1.83347
NEIL1	1.83315
BCL7A	1.83288
FPGT	1.83287
VAX2	1.83227
ZNF460	1.83162
DHRS7B	1.83093
VAMP8	1.83072
ATXN10	1.83058
VANGL1	1.8303
DEPDC5	1.82995
PIK3R2	1.82971
SLED1	1.82828
UQCR10	1.82777
DHCR24	1.82753
LRRC56	1.82678
ZNF341	1.82606
ZNF264	1.82565
ABCB8	1.82372
KIAA0564	1.82316
DNAH3	1.82297
ING1	1.8202
ZNF709	1.8192
ABHD6	1.81881
FGD3	1.81875
YTHDC2	1.818
FBXO25	1.81768
SLC16A11	1.81695
PPM1L	1.81675
MINK1	1.81631
SLC24A6	1.81625
RAB11FIP3	1.81598
CPAMD8	1.8158
TTC12	1.81488
FBXO16	1.8146
ZDHHC1	1.81451
SGMS1	1.81434
MIPOL1	1.81338
ECHS1	1.81328
PLCXD2	1.81271
C22orf41	1.81221
SNRK	1.81173
LOC100133331	1.81131
ASB17	1.81089
CHRNA5	1.8107
ACSBG1	1.81054
FGFR2	1.81035
ZNF561	1.80994
VPS4B	1.80976
STARD6	1.80962
NCRNA00032	1.80941
JMJD8	1.80925
ADCK5	1.80922
SLC39A11	1.80917
BRD7P3	1.80872
RPUSD1	1.80861
CC2D1A	1.80828
ADAMTS15	1.80758
SLC39A9	1.80698
ZNF77	1.80663
POU4F1	1.80599
KRTAP2-2	1.80597
ARL15	1.80585
BLOC1S3	1.80568
POMP	1.8053
TMEM120A	1.80513
ITIH4	1.80511
MTRF1	1.80366
NR6A1	1.80349
C12orf52	1.80325
HBA2	1.80245
PLLP	1.80198
PRH2	1.80197
ATP5B	1.80101
NPR3	1.80078
B4GALNT3	1.80072
GLE1	1.80063
GAN	1.79975
GNLY	1.79881
NCRNA00095	1.79807
AMN	1.79762
KRTAP4-8	1.79687
NAA25	1.79678
C22orf25	1.79613
CSAD	1.79542
PCYOX1	1.79448
TMEM194B	1.79377
RBM44	1.79307
SLTM	1.79305
HSPA14	1.79279
ADNP2	1.79255
REG1A	1.79187
BTNL3	1.7918
PCID2	1.79155
NCRNA00105	1.79097
CYP26B1	1.79094
NUDT22	1.79072
ATP6V0C	1.79059
CBLN3	1.79058
MRI1	1.79036
SLC23A3	1.78964
STX10	1.78941
NUDCD2	1.78776
CD101	1.78729
AUH	1.78631
ANO8	1.78617
KLHL10	1.78611
ANO6	1.78585
SLC1A5	1.78557
XRCC6BP1	1.78528
PMFBP1	1.78508
EIF2AK3	1.78491
CCR4	1.78432
SLC10A7	1.78428
LOC144571	1.78398
DMRTC1	1.78391
ZXDC	1.78328
OIP5	1.783
SUOX	1.78264
GRHL2	1.78234
FAM173A	1.78182
C5orf28	1.78148
TTC19	1.77954
CASKIN2	1.77929
PANX3	1.77852
RTEL1	1.77844
OTUD3	1.77836
ATP6V1E2	1.77764
ZDHHC7	1.77736
PIGV	1.77713
MCM9	1.77687
HIATL1	1.77593
TAF1L	1.77565
SLC39A2	1.77509
PHF23	1.77508
KIAA2026	1.77485
FAT1	1.77439
DCST1	1.77351
C17orf46	1.77337
SLC17A5	1.77315
SLC6A2	1.77277
TOB1	1.7723
DGCR2	1.77223
PRKY	1.77164
MAN2A1	1.77143
TRIM59	1.77117
SLC7A5	1.77091
DNAJB3	1.77082
CHKB	1.76796
AMBP	1.76792
LDLR	1.76786
USH1G	1.76783
NTF4	1.76782
HMGCS1	1.76597
TEP1	1.76595
GLTPD1	1.76559
ZNF841	1.76529
IL28RA	1.76501
SSX6	1.76434
ESCO2	1.76411
POP5	1.76367
MANEA	1.76342
FAM98C	1.76268
GABRA3	1.76147
KCTD18	1.76016
FASTK	1.76004
MANSC1	1.75999
NHLRC2	1.75937
FUT3	1.75936
GCNT1	1.75932
FAM134A	1.75929
BEND2	1.75927
PMPCB	1.75927
HSF2BP	1.75923
SLC25A15	1.75813
RIT2	1.75764
CARS2	1.75745
PDPR	1.7572
MVK	1.75684
ADPRHL1	1.75651
UTP14C	1.75643
MAN2B2	1.75597
PAN3	1.75533
ASF1B	1.75503
SLC39A1	1.7549
PDGFD	1.75461
MLF2	1.7545
LOC100130093	1.75409
TMC8	1.75305
DNAJC3	1.75275
GGA1	1.75232
TESK2	1.75203
HMG20B	1.75121
LOC440461	1.75102
SMOC2	1.75084
OR1L6	1.75074
GLB1	1.7506
SLC47A2	1.74995
POLDIP2	1.74991
C1orf223	1.74966
ZNF384	1.74949
PCNT	1.74874
PLA2G12A	1.74846
MYH11	1.7484
OR4N3P	1.7479
SSH1	1.74746
IL1F5	1.74681
FAM160B2	1.74675
C2orf54	1.7467
RPS6KA4	1.74659
FKBP1AP1	1.74638
HK3	1.74515
CDK16	1.74512
TRIM66	1.74509
ARHGEF16	1.74507
OVOL2	1.74502
CYP8B1	1.74496
PKP3	1.74409
TREML1	1.74393
NSFL1C	1.74379
MKL2	1.7437
RG9MTD2	1.7436
HELB	1.7428
LAMB2	1.74268
PTPN6	1.74266
MLST8	1.74167
DENND4C	1.74134
AQP8	1.74074
FAM116A	1.73923
SEC61A1	1.73881
TMEM110	1.73876
FBXO15	1.7385
PIK3R3	1.738
SIGLEC11	1.73799
SDF4	1.73795
LOC643955	1.73765
INVS	1.73703
SLC7A1	1.7363
NPRL3	1.73629
TNFAIP8L1	1.73484
CHRNG	1.73386
NAA40	1.73377
SH2D3A	1.73352
KCNMB1	1.73261
LOC148145	1.7325
TACR2	1.73196
BRCA2	1.73176
NPTXR	1.73134
NXF4	1.7313
KIAA0284	1.73041
STOX1	1.73025
AP1B1	1.73016
RAB11FIP1	1.73009
SOHLH1	1.72947
INTS6	1.72934
KCNJ9	1.72929
VPS28	1.72927
THAP5	1.72699
FOXI1	1.72678
SLC25A11	1.72656
PRICKLE3	1.7264
ZNF136	1.72561
ABCA7	1.72522
MGAT4B	1.72517
KLHL9	1.72463
NDST1	1.72388
ZNF721	1.72349
CRELD2	1.72307
IRX6	1.72279
C16orf46	1.72211
PGP	1.72176
PPP2R5A	1.72142
WDR59	1.72135
INE1	1.72033
C6orf47	1.71952
DECR2	1.7194
TOB2	1.71896
CBFA2T3	1.71819
TWF1	1.71812
NFKBIL2	1.71809
ZADH2	1.71774
AKR1A1	1.71707
ASCL3	1.71659
SLC35A1	1.71643
DHRS13	1.71635
ZDHHC5	1.71601
FAM73B	1.71514
SULT1A2	1.71492
FLJ42627	1.71475
RNPEPL1	1.71459
C19orf76	1.71456
MCM3APAS	1.71452
LOC100289341	1.71423
TBX20	1.71417
C1orf210	1.71374
SYPL1	1.71331
CENPM	1.7124
IRF6	1.71235
TNFSF13	1.71201
GPHA2	1.71186
CARNS1	1.71164
SERINC2	1.71164
FAM120A	1.71083
RBAK	1.71031
DCAF11	1.7097
ZNF692	1.70956
TMEM63A	1.70909
TRPM6	1.70903
TTLL3	1.70777
GEMIN4	1.70776
UBTF	1.70768
FZD1	1.70732
PROSC	1.70714
CCL3L1	1.70684
PPIC	1.70607
DUX4	1.70604
ELP2P	1.70558
ATMIN	1.70526
RAC3	1.70519
PPA2	1.70511
CYC1	1.70509
DSC2	1.70496
UGT1A7	1.70462
ULK3	1.70354
PEX5	1.70331
SH2D5	1.70307
LOC113230	1.70267
PPY	1.70161
INPP5E	1.70117
CNTD2	1.70035
SPIRE2	1.69974
CDC42BPG	1.69966
WHAMM	1.69965
RAPGEF5	1.69958
PTDSS2	1.69909
C6orf52	1.69877
ERMP1	1.69825
C14orf115	1.69815
LOC653545	1.69811
NEBL	1.69773
PLD6	1.69742
SEC23IP	1.69678
TOR3A	1.69677
ZP3	1.69511
LOC282997	1.695
SLC38A1	1.69476
C17orf67	1.69448
C16orf71	1.69366
LOC654433	1.6933
GRN	1.69323
AMICA1	1.6928
NCKIPSD	1.69115
NDST2	1.69044
LOC100009676	1.69038
GDPD3	1.69036
AFG3L1	1.69019
DNAJC28	1.69013
ZNF230	1.69001
CBWD1	1.68998
FAM71A	1.68947
CDK2AP2	1.68922
SDHA	1.68918
RPP25	1.6888
WDR87	1.68864
AGPAT9	1.68844
LCE3D	1.68716
ZFR2	1.68716
C21orf67	1.68706
PTDSS1	1.68673
LOC100133957	1.68628
PRR4	1.68621
TMEM72	1.68604
ZNF283	1.68522
HGFAC	1.68501
C21orf90	1.68458
TXN2	1.68404
GOLGA3	1.68367
COLEC11	1.68326
RGSL1	1.68321
CYP2A7	1.68201
PRDM11	1.68145
CAPS2	1.6813
PLSCR3	1.68068
GDPD1	1.68017
FOXJ2	1.67978
GRAMD1C	1.67878
KLHDC4	1.67808
ZNF823	1.67758
ESPL1	1.67726
C2orf60	1.67635
KRTAP1-3	1.67634
KLHL22	1.67537
LOC127841	1.67516
LOC100131691	1.67502
CLCN2	1.67473
TBX10	1.6743
ZNF613	1.67428
RNF145	1.67349
PILRB	1.67348
ITPR3	1.67344
MFSD6	1.67286
ACOT13	1.67266
ABHD11	1.67264
MRPL20	1.67238
LIPN	1.67235
HEXB	1.67179
HYAL2	1.67167
RELL1	1.67125
FLJ10661	1.671
CHMP7	1.67023
MAPK12	1.66945
CORO2A	1.66931
PSMD11	1.66898
CCDC24	1.66799
SLCO1C1	1.66752
NRD1	1.66653
LOC100130331	1.6664
C1GALT1C1	1.66637
FAM83G	1.66626
MREG	1.66617
LOC729156	1.66606
GP1BA	1.6659
ASB15	1.66528
LRRC19	1.66524
MARK2	1.66431
GPR34	1.6642
ZNF197	1.66407
HOXD4	1.664
PTPN23	1.66281
ESYT1	1.66209
IRF5	1.66182
C3orf42	1.66169
CCNYL1	1.66128
NFATC2IP	1.6597
DEFA5	1.65964
EIF4ENIF1	1.65926
CD59	1.659
HDAC10	1.65839
LCE1B	1.6576
LOC100128191	1.65645
CATSPERB	1.65643
WHAMML2	1.65629
ZNF816A	1.6562
ALS2CR8	1.65569
ARSK	1.65547
PASK	1.65497
ZGLP1	1.65495
FAM82B	1.65395
SERPINB5	1.6539
TERT	1.65378
TTLL13	1.65362
CDH26	1.65276
TMEM184A	1.65262
SLC6A3	1.65176
FBXO2	1.65169
PSMG3	1.65157
RPUSD4	1.65151
RAPGEFL1	1.65144
TJP2	1.65126
PPP2R2C	1.65121
MARCH2	1.65089
TBL2	1.64926
BAZ2A	1.6488
LMBRD2	1.64846
PAX9	1.64757
ATPAF2	1.64735
FAM122A	1.64732
OSGEP	1.6471
RNASE7	1.64684
PACSIN3	1.64655
ULBP3	1.64642
DKFZp761E198	1.64628
ZNF571	1.6462
RBM17	1.64613
A2LD1	1.64602
NUP210L	1.64586
HPS6	1.6449
ATP8B5P	1.64486
STIM2	1.64475
WDR81	1.64428
C19orf20	1.64427
SCUBE2	1.64408
KANK4	1.64375
ACBD4	1.64349
RGL3	1.64315
HAS1	1.64241
NEK5	1.64232
ATAD3B	1.64183
CASC4	1.64146
SH2D4A	1.64075
CNP	1.64072
SLC25A45	1.64071
NIPAL2	1.64037
AKT1S1	1.63961
NOP2	1.63901
DGKQ	1.6387
ZSWIM7	1.6385
ATP5O	1.63823
RAB6C	1.63774
SERPINA13	1.6375
C17orf89	1.63718
FSD2	1.63701
CES7	1.63683
SCAI	1.63681
MYEOV	1.63652
SIGMAR1	1.63619
MPRIP	1.6358
CCDC64B	1.63555
TMEM114	1.63493
POF1B	1.63491
GPR107	1.63466
C22orf30	1.63458
LRRC8B	1.6345
C9orf173	1.63436
PWWP2B	1.63413
B3GALT6	1.63397
LOR	1.63384
ABCA2	1.63358
MUC12	1.63313
HIGD1A	1.63274
OGDH	1.63184
TAS2R10	1.63109
GP2	1.63083
C20orf94	1.62986
LONP2	1.62976
CKS2	1.62975
PBK	1.62929
LMTK3	1.62923
JAG2	1.62899
TP53	1.62823
PCDHB8	1.62801
RPL21	1.62702
ZNF844	1.62695
NCKAP1	1.62664
ZNF600	1.62658
GPR18	1.62604
PDGFA	1.62509
NPHP4	1.62458
C15orf53	1.62456
ACTR3C	1.62436
OR51Q1	1.62324
KLHDC7A	1.62296
USP17L6P	1.6226
UROS	1.62183
C2orf3	1.62162
IFNA21	1.6214
HOXD13	1.62113
AK3	1.62109
HEATR5B	1.62086
C1orf68	1.62035
VPS24	1.62019
FCGR3A	1.61996
SMYD4	1.61956
MRPS26	1.61921
ZNF564	1.61867
CCBP2	1.61865
CLDN20	1.61858
OR7E156P	1.61855
CARKD	1.61848
DNAJB8	1.6183
FBXW5	1.61792
CCDC158	1.61777
PRSS16	1.61741
SNORA8	1.61724
WDR31	1.61683
LDLRAP1	1.61666
CALY	1.61638
ID1	1.61622
ARSD	1.61583
NCOA4	1.61576
LYZL2	1.61551
RGL2	1.61542
TBK1	1.61536
TRIML1	1.61533
SIM1	1.61521
NUDT19	1.61503
INHA	1.61426
MYO9B	1.61397
CYP1A1	1.61396
SLC26A5	1.61319
ANKRD23	1.61307
HMGN3	1.61292
IRAK1BP1	1.61266
ALKBH2	1.61147
UCHL3	1.61122
FBP2	1.6106
SETD2	1.61031
FBF1	1.61016
C3orf45	1.6098
FGF23	1.60952
TBC1D14	1.60946
POLR3K	1.60913
MBNL3	1.60878
CRCT1	1.60874
USP17	1.60867
SEC22C	1.60833
ATF4	1.6083
CIB3	1.60807
TXNL1	1.60759
KIAA0040	1.6075
SLC36A2	1.60722
PSD4	1.60701
POLN	1.60667
BCAT2	1.60658
UBN2	1.60657
CTCF	1.6062
ZNF45	1.60603
C19orf59	1.60582
ANKRD13D	1.60569
SATB2	1.6056
RIBC1	1.60531
ESRRA	1.6048
ZNF320	1.60399
NCRNA00167	1.60365
ACER1	1.60327
PLA2G4F	1.6031
OR2A14	1.60272
XYLT2	1.60218
HARBI1	1.60213
CHCHD4	1.60153
TUBGCP2	1.60121
COQ6	1.6011
ZNF480	1.60097
FLJ45340	1.60054
AGBL3	1.59955
XG	1.59857
COMMD8	1.59847
C9orf24	1.59828
THTPA	1.5975
BAIAP2L1	1.59636
SPP2	1.59608
ZNF331	1.59605
DIP2B	1.59605
PPARGC1A	1.59598
NACC1	1.59595
LOC100132111	1.59543
GPR26	1.59522
PSG6	1.59441
POMGNT1	1.59372
C2orf51	1.59363
LEPROTL1	1.5936
NUDT16	1.59343
TGFA	1.59329
RAD51	1.5928
POLR2L	1.59208
SHROOM3	1.59165
WEE2	1.59115
SLC20A2	1.59109
DHX32	1.59094
ENPP5	1.59093
KCNV1	1.59087
ZNF563	1.59083
PNKP	1.59074
CHTF8	1.5899
HOXD3	1.58988
CSPG5	1.58971
RSC1A1	1.58897
TRIM42	1.5886
NUFIP2	1.58852
EXOSC4	1.58797
PTPN18	1.58777
FUK	1.58765
RALGPS1	1.58746
BCL7C	1.58719
SNRNP25	1.58628
NMNAT1	1.58612
FAM124A	1.586
CYP4X1	1.5851
CYP4Z2P	1.58506
GHRL	1.58465
NCRNA00182	1.58447
KRT13	1.58403
ACD	1.5839
CTRC	1.58372
LRRFIP2	1.58351
ELAC2	1.58342
ALDH1L1	1.58278
C13orf23	1.58249
OR4M2	1.5821
PSTPIP2	1.58161
CELSR1	1.58139
ZNF500	1.58132
SEPN1	1.58081
OR11H4	1.58047
FXN	1.58029
TIMM13	1.57989
MKNK1	1.57968
TMEM194A	1.57876
TMF1	1.57865
MSRA	1.5783
BTBD2	1.57778
NLRP9	1.57744
IPO8	1.5772
OMG	1.57713
C18orf55	1.57679
ZMAT1	1.57639
ALG2	1.5762
TSPAN17	1.57617
IPPK	1.57587
SEC14L5	1.57576
LRRC18	1.57555
FBXL8	1.5745
FRRS1	1.57427
CBWD6	1.57333
PEX11A	1.57311
ADAM22	1.57304
COX18	1.57225
[truncated: 17,651 more rows]

## Sheet: STAD
#Gene	t
NDUFA4	4.60295
RPL23	4.14671
SBSN	4.05142
NETO2	3.93238
RPS24	3.91507
CRYZ	3.79981
CGB5	3.78945
WDR63	3.78654
ACADL	3.77612
SLC4A3	3.69997
CABYR	3.6696
RHCG	3.65373
NCRNA00188	3.60747
LAPTM4B	3.5976
RPL37	3.57576
ARMCX6	3.5735
NCRNA00113	3.56397
SUMF2	3.53059
CGB	3.52823
TNNC1	3.51009
EXTL2	3.50523
HPD	3.4572
PDE10A	3.43292
KRT10	3.42862
PRSS12	3.41684
RPL26	3.40314
HAO1	3.40064
DCDC2	3.39161
RPL11	3.35785
MATN2	3.33924
AGR2	3.33447
RPL27	3.33435
RPLP0P2	3.32575
PEG10	3.32358
CGB1	3.31359
CYB5R1	3.28842
IVL	3.28767
TM7SF2	3.26916
RPL30	3.26711
RPS20	3.2268
GNAS	3.21914
LOC728819	3.2102
NUDT11	3.20854
C8orf48	3.19123
IHH	3.1864
RPL31	3.169
GAS5	3.16872
FIS1	3.14731
UCP1	3.14507
CLGN	3.14413
RAB38	3.13765
FAM46D	3.1299
SLC38A4	3.12103
IGFL3	3.11993
PTHLH	3.09281
TRAM1L1	3.09176
RPS21	3.06462
GNPDA2	3.05866
MRPS33	3.05666
LGALS7B	3.05638
TMEM139	3.0473
RPL23P8	3.04429
GNB3	3.03385
MAGED4B	3.02157
OR7E91P	3.02114
P2RY14	3.01645
SMARCA1	3.01418
EYA4	3.00772
ANKRD20A3	3.00463
RGS22	2.99401
MRPL51	2.98518
TRIM61	2.97844
EIF3H	2.97281
OPN3	2.9698
SLITRK2	2.96975
ANXA2P3	2.96526
DKK2	2.96048
PLA2G4A	2.95631
RERGL	2.95433
DIRC3	2.94467
ANKRD20B	2.93846
LASS3	2.93036
BHLHA15	2.92993
CTSK	2.92663
RAET1L	2.91953
MCOLN3	2.9114
LOC283392	2.88893
C3orf14	2.88516
GRIA3	2.88041
EYA1	2.87474
ACN9	2.87216
GABRB2	2.86404
CLCA2	2.86379
SOX15	2.85016
RPL10A	2.84343
DNAJC12	2.84336
PTGS2	2.84025
WASF1	2.83519
FADS2	2.82919
SCN5A	2.82577
TOMM6	2.82465
ATP5EP2	2.82281
PPP1R1C	2.81161
LOC550643	2.79931
CNTNAP3	2.79375
SCEL	2.7918
F5	2.78875
DSEL	2.78457
ULBP2	2.78069
VAT1	2.78053
KIAA1586	2.77951
HAS2	2.77663
CREG1	2.77378
MUC7	2.76986
SGCE	2.76971
KRTDAP	2.76398
MT1B	2.76244
TXNDC17	2.76153
C17orf88	2.76123
SPSB4	2.76057
2016-09-03	2.75566
RPL5	2.75264
DENND2C	2.75178
TOMM7	2.74899
C17orf50	2.74893
ACTR3B	2.74705
ZNF528	2.73808
TMEM97	2.73576
MOSC1	2.73414
EID1	2.7308
KRT24	2.72489
TMSB15A	2.72424
ZNF280A	2.72222
TMEM14C	2.71801
CXADRP3	2.70933
UQCRB	2.70924
ERGIC3	2.70908
IKBIP	2.70661
TMED4	2.70635
CDK2AP1	2.7056
LRRC17	2.70308
TMPRSS11A	2.70181
AR	2.70005
GDPD2	2.69722
POP5	2.69551
TCTN1	2.68964
HAS2AS	2.68854
SCNN1G	2.68561
SDF2	2.68335
NGFRAP1	2.68226
SYT1	2.68175
KCTD3	2.6757
PPY	2.67422
DYNLT3	2.67295
YPEL4	2.67198
LDOC1	2.67027
SPOCD1	2.66121
SERP2	2.65947
RANBP9	2.65757
GUSB	2.65209
PPIB	2.65121
APCDD1	2.65103
GABRA5	2.65079
SSR2	2.64948
RPL35A	2.64372
RAET1G	2.6413
SPIN2B	2.64014
COPS6	2.63936
CLEC3A	2.63685
DAD1	2.63648
TNFRSF10D	2.63603
LOC284688	2.63087
RPS23	2.62088
CCL13	2.61878
RPSAP52	2.61705
SPOCK1	2.61546
C6orf225	2.61327
TPST1	2.61259
KLF15	2.60935
LYPD3	2.60833
GABRG1	2.60691
FKBP11	2.60649
ABCB5	2.60597
MS4A6E	2.59798
TMEM207	2.59578
LOC647309	2.59069
VKORC1	2.58947
CCDC74B	2.58692
EPM2AIP1	2.58678
LYRM4	2.58607
COPZ2	2.58554
FADS1	2.58361
RPL37A	2.58314
APLF	2.5816
FNDC4	2.57687
NDUFA4L2	2.57195
MGST3	2.56979
KCNK17	2.56606
OST4	2.56571
CC2D2A	2.5642
POU3F2	2.56176
C14orf45	2.56088
CCDC85A	2.5551
C1orf65	2.55158
C4orf12	2.54768
UGT1A6	2.54767
DUSP23	2.54711
CTHRC1	2.54482
NTSR1	2.54385
AQP8	2.5428
PON2	2.54062
SLC30A3	2.53973
CPNE8	2.53163
NME4	2.52875
MRPS21	2.5247
TRO	2.52386
UBE2E3	2.52354
ZMYND17	2.52353
ZNF334	2.52133
MSL3L2	2.51925
ELOVL4	2.51858
BBS9	2.51669
C10orf140	2.50997
FDX1L	2.50762
UGT1A1	2.50467
EFHA2	2.50358
LDHB	2.50331
TMEM99	2.49986
UGT1A3	2.49829
CTNNAL1	2.49628
RPS15A	2.49579
TRPC3	2.48907
ATP1B2	2.48587
CDH8	2.48541
C17orf89	2.48447
C7orf10	2.48422
C8orf42	2.48199
KPRP	2.48158
ASB9	2.47763
CTCFL	2.47662
POSTN	2.47342
CPNE4	2.47176
WIF1	2.47063
TMEM56	2.46549
NAP1L1	2.46184
MED11	2.46164
C6orf1	2.46159
COX7C	2.4604
PAAF1	2.45645
LRRN4CL	2.4519
ANKRD20A4	2.44546
MMP2	2.44534
NIPAL4	2.44473
PRB2	2.44018
PSORS1C1	2.43871
ABCC6P2	2.43851
PTGR1	2.43826
TMEM200B	2.4379
REG4	2.43319
TMCO1	2.43031
BTG3	2.42822
FAM171B	2.42817
ZDHHC15	2.42461
HPSE2	2.42419
ARMCX2	2.42379
MGST1	2.42066
VGLL2	2.41695
PLAC1	2.4158
ANXA2P1	2.41376
ATP5E	2.4103
ANKRD46	2.40549
GLT25D2	2.40541
ZDHHC4	2.40055
LRRN1	2.39996
FAT3	2.39897
IFT20	2.39854
GJB1	2.39804
HIST1H2BA	2.39755
ADH7	2.39667
TMEM69	2.39599
TXNDC12	2.39472
RPS3A	2.394
AADAC	2.39328
MRPS14	2.39288
PFDN5	2.39022
ST8SIA2	2.38686
INA	2.38462
FBXO17	2.38344
RABL5	2.38235
OSBPL6	2.38156
RPL17	2.38092
MED31	2.3795
WNT3A	2.37856
LRP2	2.37834
MCC	2.37826
ZNF568	2.3753
RAG1AP1	2.37528
RNF25	2.37423
TMEM14B	2.3709
RRAS2	2.37005
LOC647288	2.3699
LIMS3	2.36943
AIF1L	2.36537
CFHR3	2.36131
KRT34	2.35953
SH3GL3	2.35862
POU6F2	2.35505
NACAP1	2.35342
HILS1	2.34951
IQUB	2.34896
ARHGDIG	2.34828
EDA2R	2.34792
RPL34	2.34588
EIF5A2	2.3452
FAM117A	2.34381
KIR2DL1	2.34275
RPL6	2.34266
OBSL1	2.33746
GDF11	2.33571
KIF5A	2.33429
DUSP14	2.33404
ABHD4	2.33403
OR2D2	2.33179
RPL32	2.33064
SNAPIN	2.33059
WNT10B	2.32919
C11orf10	2.32836
HSD17B2	2.32614
EEF1E1	2.32601
CST4	2.32534
WFDC1	2.32286
RNF2	2.32163
RNF144B	2.32152
ANXA2P2	2.31982
RPS17	2.31399
TES	2.31311
FAP	2.31144
ANXA5	2.31052
IGSF10	2.30699
UBE2D4	2.30546
ABCG4	2.30539
SIRT4	2.30101
XKR5	2.30068
LOC100134868	2.30047
AP3B2	2.2983
EPDR1	2.29777
POLR2G	2.29659
CTAGE9	2.29447
HIF3A	2.29272
ARMCX1	2.28883
TM4SF5	2.28848
C1orf53	2.28834
PNMAL1	2.28823
HSF2BP	2.28759
KRTCAP2	2.2863
TMEM65	2.28237
MLLT11	2.2808
TNFRSF10C	2.28008
VPS37D	2.27739
MFAP2	2.27536
POU3F3	2.27456
METTL11B	2.27384
SPCS1	2.27364
RPS8	2.27274
CLK2P	2.2716
TCEAL7	2.27069
C6orf168	2.26763
PTPRN	2.26704
RNLS	2.26469
AMDHD1	2.26341
PRDX1	2.25933
CALML3	2.25587
MAGEB10	2.25235
DPY19L2P4	2.25013
C11orf70	2.24972
NT5DC2	2.24406
GTF2IRD2	2.24178
CHN1	2.2414
MLH1	2.24127
TCEAL4	2.24103
RPL19	2.24101
KRT81	2.24031
CDH2	2.2385
WRB	2.23796
PRRX1	2.23763
C10orf91	2.23719
CCDC158	2.23532
RPS10P7	2.23494
HHLA3	2.23304
LBX1	2.2329
FREM2	2.2325
PLS3	2.23057
LDB2	2.23045
PDGFRL	2.22923
FRAS1	2.22867
EMG1	2.22828
CNTN5	2.22785
HMGCS2	2.22609
C4orf10	2.22338
PPARG	2.2163
PSPH	2.21584
RAB32	2.21377
PDPN	2.2117
IL5RA	2.21021
CELA3B	2.20903
SDK1	2.20707
RNF5P1	2.20678
UBXN8	2.20536
COQ10A	2.19706
DSCAM	2.19677
SEC61G	2.19642
TUBB4	2.19626
TUBG2	2.19587
OLIG2	2.19406
FAIM	2.19163
DLX6AS	2.19049
PART1	2.1895
LUM	2.18742
ACOX1	2.18606
MME	2.18543
PPAPDC1B	2.18455
HCG4	2.18412
EPHX4	2.18124
TMEM74	2.17982
DSG1	2.17947
VPS25	2.17787
GSTP1	2.17765
C20orf199	2.17511
NAP1L3	2.17494
PPIA	2.1749
GPRASP2	2.17426
LGALS13	2.17194
NMNAT2	2.17104
BPHL	2.17035
OSTC	2.16938
ZSCAN23	2.16469
RIMS4	2.16384
ZNF662	2.1617
CD58	2.15936
MAGEH1	2.15595
GLP1R	2.15449
C2orf76	2.15396
STK32B	2.15348
SCRN1	2.15271
FGF7	2.15248
PL-5283	2.15006
ANKRD2	2.14803
TMPRSS11D	2.14721
MYOC	2.14602
C17orf95	2.14523
SLC25A21	2.14355
FOXB2	2.14284
PYDC2	2.13897
PKHD1	2.13614
DNAJB4	2.13323
SPEM1	2.13048
SGCZ	2.12881
CCL27	2.12806
GALR2	2.12793
ASTN2	2.12761
FAM131C	2.1267
BET1	2.12578
LOC723972	2.12352
MAGEC1	2.12064
INHA	2.12046
TMEM14A	2.1197
TOX	2.11825
IL1R2	2.11796
MMP17	2.11705
C12orf53	2.11705
CDH10	2.11647
UBA52	2.11532
SPINK13	2.11363
TMEM60	2.1131
KIAA1409	2.11269
DCTN6	2.11085
HUS1	2.10896
RPL22	2.10847
HOMER1	2.1073
SLC17A7	2.10728
CRLF1	2.10663
TULP3	2.10585
CLEC2L	2.10535
SPINK5	2.10268
CSTB	2.10063
ARSG	2.09974
CCKBR	2.09964
NPNT	2.09719
EFHB	2.09666
EBAG9	2.09561
FKBP7	2.09423
USP44	2.09376
CCL3L1	2.09045
TMEM132E	2.0898
KCNH3	2.08707
DOK6	2.08702
TMEM179B	2.08694
GABRG2	2.08566
RAI14	2.0854
LOC401397	2.08483
SLC35B4	2.08467
SUSD4	2.08451
EEF1A2	2.08414
OLFML1	2.08178
SLC2A2	2.08076
FRMD7	2.07984
GALNT11	2.0795
OPRK1	2.07901
SCGB3A1	2.07694
ETV1	2.07692
GMNN	2.07672
TMPRSS11B	2.07605
CNTFR	2.07594
RPL22L1	2.07455
C3orf58	2.07403
CNIH3	2.07349
SATB1	2.07078
RND2	2.07005
ACRBP	2.06821
RPS12	2.06801
GALNT13	2.06799
PIGT	2.06756
TRIM16L	2.06727
ARF4	2.06708
TAF9B	2.06677
CDK15	2.06556
HLA-G	2.06431
XKR7	2.06317
SNHG8	2.06315
ABCC12	2.0628
HSBP1L1	2.0602
LOC100132288	2.05985
LOC441046	2.05909
C18orf20	2.05829
POPDC3	2.05813
TOMM20	2.05808
CCR3	2.05647
PHGDH	2.05646
CGB2	2.05623
ITGA8	2.05432
UPF0639	2.05363
MT3	2.05166
DPP6	2.05129
CAPS	2.05108
UGT2B11	2.05099
SRI	2.05094
NEUROG2	2.05079
PPIE	2.05058
JAGN1	2.04789
ROPN1	2.04754
FHL3	2.04729
CHCHD5	2.04646
ZNF542	2.04568
AIG1	2.04417
KCNAB3	2.04195
HSD17B8	2.04123
FGF20	2.04117
ZNF667	2.04012
DNER	2.03824
RPS10	2.03806
RPL4	2.03582
DPPA2	2.03505
C1orf123	2.03483
LGI3	2.03199
RPS4Y1	2.03196
CACNA2D3	2.02983
OVCH1	2.02879
MRPL10	2.02599
RWDD2B	2.02538
RRP15	2.02531
EIF3L	2.02346
KRT4	2.02331
VIT	2.02303
GNPTG	2.02269
MAB21L1	2.02259
AKR1B10	2.02179
TMEM61	2.02
DLX6	2.01781
EIF4B	2.01753
ETV4	2.01741
NEFL	2.016
PROCR	2.01589
APOH	2.01556
TCEAL6	2.01105
PNLIPRP2	2.01038
CDH19	2.00995
RSPO4	2.00988
SLC44A3	2.00914
CELA3A	2.00898
CLEC4G	2.00865
MMP11	2.00697
TMEM84	2.00662
C20orf30	2.00647
ADAM23	2.0064
ST7	2.00503
UBE2V1	2.00452
PURG	2.00207
FN1	2.00081
LOC643387	1.99877
EFNB3	1.99772
METTL1	1.99677
GNRHR2	1.99647
ADAMTS3	1.99588
HDX	1.99578
PRKAG2	1.99422
GLT8D2	1.99349
SIP1	1.99301
CNTN3	1.99256
EPHX3	1.98939
PAIP2	1.98879
TIMP1	1.98867
UGT2B28	1.98778
C2orf40	1.98771
SUGT1P1	1.98761
UPK1B	1.98745
N6AMT1	1.98635
PDC	1.98564
C12orf57	1.98452
WDR69	1.98444
BPGM	1.98406
GPX8	1.98377
UST	1.98341
NTRK3	1.98209
EMX2	1.98117
FXYD4	1.98028
ZPBP	1.97911
MAP7D3	1.97884
SGIP1	1.9781
FBXL2	1.97769
ADAMTS20	1.9776
TRIM43	1.97735
C7orf70	1.97694
SMYD3	1.97595
HOXA2	1.97563
CNTNAP5	1.97561
NDUFB2	1.97532
CPNE2	1.9744
SPRR2B	1.97434
MC3R	1.97371
KLHDC8A	1.9732
KIAA1529	1.9729
PROS1	1.97228
RPS18	1.97169
C21orf7	1.97058
PPIAL4G	1.96989
CRYGN	1.96889
CLEC12B	1.9688
SEC31A	1.96832
LOC389493	1.96827
SOCS2	1.96826
TPTE	1.96802
GLT8D1	1.96735
TTC14	1.96538
FAM19A4	1.96494
RPS16	1.96446
PASD1	1.96441
CXorf49B	1.96325
GRID1	1.96263
EMX2OS	1.96229
CRABP1	1.9622
WWC2	1.95882
VSTM2L	1.95862
C16orf74	1.95844
ULBP3	1.95802
FKBP9	1.95771
DCN	1.9573
RNASEK	1.9569
LOH3CR2A	1.95577
RAB3C	1.95196
TWIST1	1.95133
EDNRA	1.95097
C12orf54	1.94984
TAS2R19	1.94893
SNRPE	1.9485
GRM4	1.94831
GCKR	1.94769
FAM3C	1.94729
RASGEF1A	1.94715
MEIS3P1	1.94711
FAM162B	1.94434
IGFBP1	1.94422
PRSS37	1.94159
KRT31	1.94151
FOXG1	1.94018
PNLIPRP1	1.93978
COPS8	1.93962
MUC6	1.93807
CHST9	1.93724
LOC341056	1.93703
DACT2	1.93551
TMEM178	1.93373
CHRNB4	1.93366
CNTN1	1.93328
HAVCR1	1.9329
PLCL2	1.93196
RHOBTB3	1.93169
FSTL4	1.9312
MRPL33	1.93115
PIGP	1.92911
MIXL1	1.92789
ANGPTL3	1.92733
PPEF1	1.92717
C10orf82	1.92407
TDH	1.92126
FMO9P	1.92068
PADI2	1.9202
PAIP2B	1.92007
SNHG5	1.91933
C9orf70	1.91791
SH3GL2	1.91779
NPHP1	1.91695
MOSPD3	1.91629
LRP12	1.91608
GTSF1	1.91369
GNB2L1	1.91338
ARMC3	1.91298
CLPS	1.91151
ARHGAP18	1.91064
CITED2	1.91051
PLA2G5	1.91025
ASTN1	1.91025
TFB2M	1.90996
POU4F1	1.90914
KRTAP4-1	1.90899
DYNLRB1	1.90864
PCDHA1	1.90853
DRAM2	1.90837
KRT33A	1.90762
PADI3	1.90665
SLC9A3R2	1.90574
SLC6A3	1.90449
EEF1B2	1.90418
FAM127C	1.90405
TDRD9	1.90306
LOX	1.90223
VASH2	1.90133
CNTLN	1.90085
GPER	1.90077
MGC72080	1.90064
CLDN8	1.90058
SLC10A4	1.90055
IZUMO1	1.90007
CARD18	1.89929
LOC442454	1.89925
AQP12B	1.89833
TMIE	1.89825
GOLGA6C	1.8978
SCD5	1.89679
CRNN	1.89641
DPY19L2P1	1.89453
C7orf36	1.89399
CELA2A	1.89387
RPL19P12	1.89276
C19orf77	1.89169
CPA1	1.89149
HAX1	1.89073
DPEP3	1.89011
CPB1	1.88991
SFTPC	1.88927
PRSS50	1.88897
CCDC108	1.8876
MAGEA1	1.88727
PIAS3	1.8869
A2BP1	1.88677
GPR98	1.88655
MAGEA8	1.88612
OR10R2	1.8857
OR10G4	1.8857
GSTA5	1.8857
HNRNPCL1	1.8857
NCRNA00160	1.8857
OR56A1	1.8857
SNORA11D	1.8857
LCE1F	1.8857
FAM9B	1.8856
PNLIP	1.88551
COL2A1	1.88532
SPANXB2	1.88486
B3GNT4	1.88455
CTRB1	1.88445
C1QL4	1.88417
HEATR7B2	1.8839
MGC21881	1.88362
RIMKLB	1.88257
HTR2C	1.88243
C14orf39	1.88228
CTRB2	1.88105
STATH	1.87949
RPS14	1.87909
C9orf30	1.87868
CUTA	1.87677
TEX11	1.87674
KRT5	1.87657
MOCS2	1.87436
C3orf33	1.87371
GSTA2	1.87347
MRPL45	1.87249
PLA2G1B	1.87199
C6orf127	1.87186
SLC6A19	1.87169
IL25	1.87167
RBP7	1.87109
DNAJC6	1.86932
CTAG1B	1.86906
LGI1	1.86865
SLCO4C1	1.86843
RPL38	1.8678
FLJ43860	1.86779
RPL12	1.86706
OSTCL	1.86606
IL1F6	1.8642
SSX1	1.86347
MAGEC3	1.8628
ALOXE3	1.86214
GRIA2	1.86199
psiTPTE22	1.86186
SNAI2	1.86066
BBS10	1.85967
C9orf53	1.85934
ZNF534	1.85924
HSP90B3P	1.85869
ABCC11	1.85839
2016-09-14	1.85767
C7orf11	1.8576
CTRC	1.8572
LGALS1	1.85639
C16orf87	1.85615
HMGN1	1.85599
SCGB3A2	1.85523
LARP6	1.85513
MPV17	1.85198
MAPK4	1.85153
LOC650293	1.85136
LOC415056	1.85131
COL29A1	1.85098
ADIPOR1	1.85028
PPP1R3G	1.8497
CYP3A7	1.84966
SPANXE	1.8469
CUL1	1.84675
TPT1	1.84649
SSX3	1.84648
LOC644538	1.84631
KCNU1	1.8462
SERPINA6	1.84524
CHD5	1.84454
PAX2	1.84436
UGT2A1	1.84387
POLR2J	1.84353
SLC6A5	1.84189
PTPRM	1.84115
CYBRD1	1.84076
NOP10	1.84012
PCDHA10	1.83911
ASAH2B	1.83788
TSPAN13	1.83781
PCDH11X	1.83604
MXRA7	1.83562
RPL13AP20	1.83546
TUBA3C	1.83531
ZIK1	1.83514
LHX1	1.83489
SPANXC	1.83382
MT1DP	1.83335
C13orf38	1.83328
ZNF134	1.83259
SLC7A2	1.83236
DPYSL5	1.83208
MDH1B	1.83208
LOC100302640	1.8316
VTN	1.83097
VCX3B	1.83054
C11orf86	1.82854
KIAA0114	1.82733
SHISA7	1.82678
TNFAIP6	1.8264
SORBS2	1.82631
WNT10A	1.82599
TMEM59L	1.82521
FBXL13	1.82502
SULF1	1.82467
SNCA	1.82355
NOVA1	1.82207
APOA5	1.82198
PTPRQ	1.82018
SMOC1	1.81877
AMY2A	1.81721
SLC23A1	1.81697
AMY1A	1.81668
PRDX4	1.81585
IMPACT	1.8154
RPL9	1.81199
TCEAL2	1.81193
SKP1	1.81167
CLCNKB	1.81132
CHML	1.81105
USH1G	1.8106
C19orf56	1.8103
VCX3A	1.80986
MUC21	1.80978
MYO3A	1.8093
NAP1L5	1.80856
GOLGA6B	1.80816
FMOD	1.80634
SHISA4	1.8063
SYTL5	1.80579
ALG5	1.80565
SLC6A18	1.80516
ANP32D	1.80511
TBX1	1.8051
ENPP6	1.80377
PLK2	1.80131
KRT78	1.80124
DLGAP3	1.8012
ARPC1A	1.80086
PPA2	1.79956
VPS24	1.79931
NPB	1.7965
C20orf108	1.79632
DUSP12	1.79562
C3orf10	1.79526
TTYH1	1.79464
RIMS2	1.79405
SERPINB2	1.79395
PRR16	1.7939
C9orf119	1.79356
FAM8A1	1.79298
MAGEB1	1.79225
NRGN	1.79218
CXCL16	1.79139
SUSD2	1.79099
ZNF880	1.79086
RAET1K	1.79063
FLJ46111	1.78909
C17orf82	1.78697
UGT3A1	1.78531
C9orf170	1.78484
CABP4	1.78479
EIF3E	1.78439
FLJ36000	1.78427
CXorf1	1.78331
KRT13	1.7826
LOC441177	1.78163
PPFIA2	1.78131
CSRP2	1.78129
CRCT1	1.78099
NELL2	1.78055
NAP1L2	1.78032
SERPINB13	1.78022
NMU	1.77733
LINGO2	1.7763
TCEAL5	1.77614
BEX1	1.77601
DPYS	1.7756
NPY2R	1.7756
POLR2H	1.77493
RGS7	1.77411
LOC100130331	1.77388
ESRRG	1.77364
WBP11P1	1.77278
EFHC2	1.77271
GAGE4	1.77222
PGA5	1.77174
FLJ16779	1.77128
ICAM2	1.76968
GLRA2	1.76901
PCOLCE2	1.768
NXPH4	1.76771
ANXA2	1.76754
PPAPDC1A	1.76728
GALNTL2	1.7672
ZIC1	1.76713
CALU	1.76623
ADAM29	1.76588
HSP90B1	1.76505
SRPX	1.76379
HES7	1.76375
FAM180A	1.76373
TWIST2	1.76343
ISYNA1	1.76332
PIPSL	1.76292
PFN4	1.76277
HYLS1	1.76246
POU5F1	1.76234
TMEM232	1.76218
GPR50	1.76118
PPT2	1.76007
TMEM22	1.75956
GRIK2	1.75914
MYL4	1.75904
CHCHD2	1.75838
PUS7	1.75517
C20orf186	1.7545
VMO1	1.75433
XCL1	1.75335
PACSIN1	1.75276
RNF175	1.75266
TAF1A	1.75201
CNIH4	1.75087
SLC18A1	1.75053
GPX7	1.75015
NEU1	1.7494
SCN3B	1.74887
LEAP2	1.74803
SLITRK1	1.7479
PDK4	1.74624
PGM1	1.74565
ANTXR1	1.74499
NME7	1.74478
SSX2	1.74411
IBSP	1.74369
AGPAT1	1.74334
NCRNA00230B	1.742
C17orf91	1.74193
RPL36AL	1.74077
EIF2A	1.74035
GORAB	1.73891
C5orf49	1.73662
GNGT1	1.73655
AOX1	1.7362
TMEM63C	1.73549
C1QTNF7	1.73487
PKLR	1.7342
HAP1	1.73354
CCDC39	1.73162
RPLP0	1.73128
GGH	1.73116
RGS11	1.7309
NXF5	1.73087
KLHL13	1.73056
CPEB1	1.72968
TIGD2	1.72945
T	1.72809
C2orf28	1.72753
AQPEP	1.72602
NBPF16	1.72597
C6orf191	1.72492
SPRR4	1.72455
ZNF229	1.72441
YIPF3	1.7239
CTAGE4	1.72181
SFTA1P	1.72176
C4orf39	1.72148
PDIA4	1.72124
TMEM88B	1.72079
PALM2	1.72008
TSPAN19	1.71897
SPOCK3	1.71871
AMPH	1.71796
POLR2C	1.71773
TSPAN4	1.71764
CLEC4E	1.71759
RAB4A	1.71746
NT5C3L	1.71733
CCDC74A	1.71729
ACOT13	1.71711
MEIS3	1.71621
FXYD1	1.71552
SVOPL	1.71535
SDR9C7	1.71485
CAMK2N2	1.71409
MANF	1.71405
PDGFC	1.71133
IRX6	1.70981
RPL21	1.70967
IGSF1	1.7081
MYL7	1.70698
PALMD	1.70671
FST	1.706
PRSS35	1.70592
NME1	1.70527
TIMP2	1.70506
QPCT	1.70381
TUSC3	1.70375
ELL2	1.70351
C11orf73	1.703
CDKN1C	1.70297
FAM71D	1.70123
C8orf85	1.70074
CCDC67	1.70008
ALS2CR11	1.69918
ZNF167	1.69895
EFS	1.69851
TGFB1	1.69821
PCDHA6	1.69782
ADAMTS19	1.69695
OR2M2	1.69687
F2	1.69581
PRODH	1.69524
BRP44	1.69406
RHOD	1.69364
SOAT2	1.69345
CCL18	1.69327
PRDM5	1.69189
ZNF311	1.69102
MPV17L	1.69076
GLTPD2	1.69073
AQP7P3	1.68908
CAV2	1.68837
PYDC1	1.6877
OR52N2	1.68739
ARMCX3	1.68682
CSMD1	1.68682
C6orf129	1.68641
ASB4	1.68504
DOK5	1.68492
C1QL1	1.68462
LYG2	1.68426
SLCO1C1	1.684
MOGAT1	1.68374
C1orf92	1.68338
PRDM13	1.68333
PCDHB4	1.68321
HDDC3	1.68277
C17orf61	1.68241
INS-IGF2	1.68238
LTA4H	1.68145
CDH6	1.68068
AP3S1	1.67977
SNRPD2	1.67969
GNASAS	1.67822
LPAL2	1.67792
CPA4	1.67772
FKBP10	1.67635
COL6A3	1.67566
CLIC3	1.67497
MMP28	1.6739
DYNLRB2	1.67388
SRP9	1.67368
TMSB15B	1.67365
EIF1	1.67272
NDUFB3	1.67249
RPN2	1.67079
OCIAD1	1.67042
C11orf41	1.66934
CHST13	1.66865
PCDHA3	1.66808
IGDCC4	1.66808
RFX8	1.66794
NMB	1.66781
LOC100133957	1.66661
GATSL3	1.66619
FYN	1.66602
SPRYD5	1.66567
ARPM1	1.665
MRPS15	1.66449
DCDC1	1.66424
SBDS	1.66406
TRAPPC1	1.66388
C13orf39	1.66347
LOC723809	1.66232
MTSS1	1.66201
ID2B	1.6605
C11orf88	1.65821
HBXIP	1.65807
VSTM2A	1.65761
CCK	1.65712
CHST8	1.65675
KCND2	1.6563
RDH11	1.6551
DTX3	1.65436
FAM184B	1.65402
RIMS1	1.65398
SNORA11E	1.65383
CAMSAP1L1	1.65372
KLRF1	1.65279
ISM2	1.65248
CLEC4D	1.65179
C17orf48	1.65169
HSPB2	1.65125
LGALS7	1.64893
ACTR3C	1.64864
NKX2-6	1.64811
RPL8	1.6477
DKFZp686A1627	1.64706
NEB	1.64696
TMEFF1	1.64613
HSPA13	1.6461
C17orf81	1.64561
BFSP1	1.6442
C12orf39	1.64357
SYCN	1.64355
PPIL1	1.64341
FAM89A	1.64314
PRKCI	1.64233
TP53TG3B	1.64231
GPR156	1.64177
PABPC3	1.64163
ZNF365	1.64039
DLK2	1.63989
ATP5H	1.6396
UBE2V2	1.63931
TUBB2B	1.63931
ITGA10	1.63851
EREG	1.63849
MRPL24	1.63775
SUN3	1.63681
C7orf30	1.63647
CNFN	1.63548
LOC100270710	1.63514
TCEAL1	1.63463
KCNA6	1.63357
PLTP	1.6324
TP53TG1	1.63217
RFTN2	1.63139
GULP1	1.63129
DNAH10	1.62972
TSPYL4	1.6291
COLEC12	1.62866
RPP30	1.62794
NCRNA00081	1.6273
TCTN3	1.62641
BEND6	1.62626
TMEM8C	1.6258
TAS2R20	1.62454
ROBO1	1.62446
DGKA	1.62442
GALNTL1	1.62359
LOC493754	1.62352
SPATA17	1.62326
NSL1	1.62246
CKB	1.62088
CCDC99	1.62056
LIPF	1.61987
CSGALNACT1	1.61894
LOXL1	1.61841
GRM8	1.61757
KCNQ2	1.61576
ITLN2	1.61565
LOC285548	1.61512
POM121L2	1.61452
SLC7A3	1.61428
LOC284276	1.61356
SLFN13	1.61326
SAT2	1.61297
NUCKS1	1.61259
APEX1	1.61167
TULP2	1.61164
UQCRQ	1.61142
AMN1	1.6113
RPL7A	1.61073
ENTPD2	1.61059
IGFBPL1	1.61012
HIBADH	1.61004
A2ML1	1.60949
MAGEE1	1.60922
ULBP1	1.60849
CNTNAP2	1.60795
DMGDH	1.60665
CLIC4	1.60647
ANP32E	1.60613
HAPLN2	1.60539
KCP	1.60462
CNTNAP1	1.60447
SSR1	1.60434
SLIT1	1.60327
CELA2B	1.60279
PPIAL4C	1.6017
OR8H1	1.60141
KAL1	1.60113
LOC644936	1.60084
CMAH	1.60036
CSDA	1.60001
ZNF567	1.5982
LEPREL2	1.59717
SLC39A10	1.59696
CCT8	1.5959
CASQ2	1.59525
SCAND3	1.59465
C4orf35	1.59388
NTM	1.59369
RAX	1.59324
POLR2L	1.59322
ZDHHC2	1.59166
CMA1	1.59149
DYNLL1	1.58962
LOC100128811	1.58956
LRRIQ3	1.58863
CSDAP1	1.58819
ENAH	1.58805
AKAP12	1.58803
LOC134466	1.58796
FAM127A	1.58762
CXADRP2	1.5875
REEP5	1.58696
NKX2-8	1.58634
UFC1	1.58633
TFPI	1.58526
SRPX2	1.58498
AKR1D1	1.58353
KCTD1	1.58347
C12orf68	1.58341
ATP1B4	1.58316
NCRNA00219	1.58204
MEA1	1.5819
SLPI	1.58187
CCDC90B	1.58186
SPAG6	1.58113
MYLPF	1.58098
BEX5	1.58047
TRIAP1	1.58013
RAB3B	1.57964
SVOP	1.57939
FBXO2	1.5793
SPRR2E	1.57845
TMEM205	1.57733
NENF	1.5773
LGALS14	1.57644
RNF212	1.57635
HDGFRP3	1.575
SGK2	1.57474
GCAT	1.57452
PFDN4	1.57391
AMZ2	1.57324
FAM122A	1.57318
SFRS9	1.57267
NR2E1	1.57196
HIST2H3D	1.57186
C3orf21	1.57164
LPPR5	1.57067
MCHR2	1.57006
PSIMCT-1	1.56991
PACRG	1.56909
LEPRE1	1.56708
SCRG1	1.56566
PGA3	1.56496
SNHG6	1.56472
TPTE2	1.56433
C7orf44	1.56386
CA14	1.56333
SPRED2	1.56313
ITGB8	1.56192
GABRA1	1.56103
CISD2	1.55984
MMP13	1.55961
NXN	1.55959
SDC2	1.55951
ZSCAN12	1.55884
CHSY3	1.55874
SEMA4G	1.55817
RPS6	1.55779
TMEM81	1.55715
POLD2	1.55714
PAK1IP1	1.55659
LY6G5C	1.55355
ANXA8L1	1.5523
FAM119B	1.55177
DPP10	1.5517
KLHL7	1.55157
CGB8	1.55125
GREB1L	1.55097
DCT	1.55081
C14orf1	1.55041
C17orf79	1.55032
RPL28	1.54996
LRFN5	1.54958
CDH23	1.54838
GNG11	1.54805
NME2P1	1.54788
PTTG2	1.54679
LIPJ	1.54645
NXF2B	1.54631
UGT1A5	1.54626
KDELC1	1.54604
CHRM4	1.546
MBOAT4	1.54555
CPT1C	1.54541
HLTF	1.54337
C11orf90	1.54314
C1orf156	1.54248
FAM95B1	1.54247
CLDN6	1.54207
MTMR2	1.5419
P4HA1	1.54135
TOM1L1	1.54061
CHD3	1.53987
SLC16A9	1.53935
DSC1	1.53818
SNRNP48	1.53808
CAPNS2	1.53565
AASS	1.53542
BICC1	1.53527
DTWD1	1.53522
C7orf25	1.5347
PAX1	1.5345
EPS8	1.5342
C2orf74	1.53416
ZNF660	1.53392
KCTD15	1.53376
GAGE13	1.53334
ZMYND10	1.5294
SNORA36B	1.52895
ZC3HC1	1.5278
PIP5K1A	1.52498
GHRL	1.52416
SPINT3	1.52391
UBLCP1	1.52348
TNFRSF12A	1.52315
GPR125	1.52276
SUMO3	1.52274
KRT27	1.5224
NUTF2	1.52208
ELMOD1	1.52183
UNC13A	1.52171
AGXT	1.52088
RNF144A	1.51888
LYPLAL1	1.51887
IGFBP2	1.51851
SLC25A32	1.51818
KDELR1	1.51802
SLC35F3	1.51754
PAQR5	1.51633
PPP1R9A	1.51632
PCDH19	1.5161
CST3	1.51577
LOC647121	1.51565
ZNF521	1.51462
IGSF11	1.5146
DACH2	1.51319
TMEM107	1.512
IMMP2L	1.51126
SMARCD3	1.51096
EEF1A1P9	1.51002
FAM164A	1.50972
VENTX	1.50953
CDR2	1.50932
SIGMAR1	1.50813
MRPS24	1.50777
NTF4	1.50769
TMEM100	1.50686
ANO4	1.50648
GNRH2	1.50642
KCNJ6	1.50564
SYS1-DBNDD2	1.50485
SSX4	1.50442
C15orf63	1.50415
DEFA6	1.50298
C4orf52	1.5021
RPL13A	1.50203
DIRC1	1.50142
COL1A2	1.5003
ZNF829	1.50003
RPL24	1.49998
AURKC	1.49802
SPANXA2	1.49678
SNORA13	1.49561
TTTY4C	1.49546
TMEM17	1.49534
SALL2	1.49527
SLC22A17	1.49463
SLC38A2	1.49435
EMR1	1.49431
CETN2	1.49431
C1orf85	1.49425
CAPZA2	1.49415
COPS2	1.49374
WBSCR27	1.49346
MLF1	1.49193
MAL	1.49133
E2F5	1.49009
HINT1	1.49005
COL3A1	1.48958
ITFG2	1.48919
UNC5D	1.48912
ZNF208	1.48887
C14orf105	1.48782
BNIP3L	1.48768
RTN4RL2	1.48708
HIGD1B	1.48584
PIGH	1.48578
DERL2	1.48546
AFP	1.48544
LCE3E	1.48543
GTF2H4	1.48514
CTSL2	1.48391
FGF12	1.48196
ZNF610	1.48032
CLC	1.48007
GUSBL1	1.47984
TNFRSF10B	1.47958
GPM6B	1.47937
RTDR1	1.47908
PMS2L4	1.4785
ELP2P	1.47847
ZNF257	1.47833
PDE7B	1.47665
C4orf3	1.47618
ARL2BP	1.47572
PFN2	1.47531
KCNAB1	1.47521
DKFZp566F0947	1.4751
MTERF	1.47373
PRDX6	1.47364
C3orf67	1.47346
CYS1	1.47295
FECH	1.47116
SEC22B	1.47111
SRD5A3	1.4711
IL1RAPL2	1.47094
ARL6	1.47091
FMO1	1.47049
HCN4	1.47044
RPL41	1.47029
C2orf73	1.47028
LOC442459	1.46965
LQK1	1.46936
CST1	1.46824
SLC17A3	1.46764
FGF1	1.46667
ALG14	1.46665
TMEM98	1.46656
GPX4	1.46635
RGS17	1.46606
SLC35A1	1.46597
FXYD5	1.46539
RING1	1.46536
TMTC1	1.4651
MRO	1.46353
GPLD1	1.46283
GGPS1	1.46187
2016-09-15	1.46168
C13orf16	1.46154
CERCAM	1.46139
MTX3	1.46106
PCBD1	1.4609
CCDC148	1.46059
TSPYL2	1.46008
SSR4	1.45963
TEKT2	1.45923
MIA3	1.45846
PARD6G	1.45838
BHLHB9	1.45834
NLRP7	1.45801
CCDC122	1.45763
ALG8	1.45759
SPRR2C	1.45676
PKD2	1.45617
TCFL5	1.45564
NACA	1.45559
DGUOK	1.45557
SYS1	1.45547
FAM7A3	1.4548
C15orf24	1.454
ODAM	1.45386
PRPSAP2	1.45281
VEGFC	1.4525
SPOCK2	1.45088
SPAM1	1.45082
SSR3	1.44999
SPARC	1.44937
SBDSP1	1.44864
C14orf174	1.44861
TCEAL8	1.44846
CORO6	1.44821
LOC285733	1.44759
EGLN1	1.447
SYNGR1	1.44691
TRIM54	1.44656
OSTBETA	1.44641
GAL	1.44389
NACA2	1.44367
STAC	1.44318
TYW3	1.44268
FLJ10661	1.4426
DNAH14	1.4423
HELQ	1.44198
FIBP	1.44119
SERPINB11	1.43978
PLAGL1	1.43976
HSPE1	1.43941
FBXO27	1.43808
WBP5	1.43749
RIC3	1.43659
FAM150B	1.43655
CYTH3	1.43639
NEDD9	1.43625
HOXC5	1.43563
WBSCR17	1.43541
TMED2	1.43405
PAX3	1.43384
FAM104B	1.43332
C3orf18	1.4332
MPP2	1.43275
LPAR1	1.43236
FAM48B1	1.43166
CTXN1	1.42852
LOC84856	1.42841
BMPR1B	1.42781
PRODH2	1.4269
PRSS38	1.42679
C1orf54	1.42653
SESN3	1.42625
DCTN2	1.42592
IFNGR2	1.42579
PCDH20	1.42496
SMR3A	1.42467
SPATA18	1.42445
AKT3	1.4233
SLC25A3	1.422
ITGB1	1.422
PTN	1.4216
FES	1.42152
TSPYL5	1.42029
TAF12	1.42011
HIST1H2AA	1.41917
CLCNKA	1.4188
HEXA	1.41879
C1QTNF2	1.41775
CRABP2	1.41758
ADAMTS6	1.41725
PTGES	1.41596
WSB2	1.41495
STX1A	1.41446
SPINK6	1.4144
NTS	1.41409
DCAF6	1.41349
TMEM66	1.41329
ABHD14A	1.4131
GSTT1	1.41257
MRPS17	1.41185
MST1	1.41143
ATP2B3	1.40987
PPIL3	1.40926
BBS4	1.40922
PHLDA2	1.40913
ADAM11	1.4081
CPXM1	1.40766
TBCEL	1.40722
S100A4	1.40705
PDE9A	1.40698
DHRS7	1.40658
DLX2	1.40637
C5orf58	1.40569
UGT2B7	1.40495
LOC390858	1.40484
WNT5A	1.40468
CCDC81	1.40318
SCHIP1	1.40292
C1orf52	1.40167
TWSG1	1.40134
HOXA3	1.40062
FRMD6	1.39987
PLXDC1	1.39964
FLJ45983	1.39964
RAB6B	1.39959
TRMT112	1.39938
LOC441294	1.39918
SLC5A7	1.39854
DCAF12L2	1.39845
STARD3NL	1.39831
ADORA2B	1.39825
PIP	1.39746
CSH2	1.39744
DHCR7	1.39738
HOXD8	1.39706
TFPI2	1.39699
EPHX1	1.39693
HDC	1.39653
GDE1	1.39648
JAKMIP2	1.39579
OGDHL	1.39562
CSNK2B	1.39474
KSR2	1.39457
KCNA7	1.39432
ZNF461	1.39287
DERL3	1.39239
GLI3	1.39214
SLC10A2	1.39163
VWDE	1.39148
RMST	1.39133
GSTCD	1.39118
CAP2	1.38968
TMEM106C	1.38899
ACYP2	1.38855
SYPL2	1.38814
DCTN3	1.3873
TACC1	1.38709
MAST1	1.38675
FLJ22536	1.38651
RINL	1.38631
GUCA1A	1.38621
ADAMTSL5	1.38571
CNGA3	1.38534
ENDOU	1.38505
KDELR2	1.38408
SCCPDH	1.38356
SMTNL2	1.38274
AHR	1.38253
CSAG1	1.38192
WNT6	1.38179
SLC38A3	1.38078
TWISTNB	1.37982
C9orf116	1.37938
MC2R	1.37833
ANP32C	1.37749
TGFB3	1.37746
ATP8B5P	1.37709
C6orf48	1.37693
POU5F1B	1.37657
FTHL3	1.37638
VCY	1.37619
MED7	1.37548
NSUN7	1.37439
PPP2CB	1.37371
GPX3	1.37328
GHR	1.37272
PSD3	1.37272
C10orf72	1.3725
ST6GALNAC5	1.37241
C1orf186	1.37206
BOLL	1.37177
RPL29	1.37115
TRIL	1.3703
ZHX2	1.36958
LOC344595	1.36879
CNRIP1	1.3681
APOOL	1.36763
PABPC1	1.36661
AGXT2L1	1.36626
UGT1A9	1.36594
HSPB3	1.3655
SFRS6	1.36532
AQP12A	1.36525
FABP5L3	1.36466
PHLDA1	1.364
UBE2NL	1.36356
FERMT2	1.36318
HOXA1	1.36283
LAMA2	1.36246
LOC100192426	1.36228
SRXN1	1.36179
FAM165B	1.36128
LANCL2	1.3611
PER1	1.36108
SERPINF1	1.36067
RUNDC3A	1.35927
RPLP1	1.35807
ZNF716	1.35737
KIFAP3	1.35664
AURKAPS1	1.35566
METTL7A	1.35533
TSNAX	1.35404
CCDC140	1.35378
FBLN1	1.35291
ZNHIT1	1.35134
HAR1B	1.35092
NLRP2	1.35049
ZNF512B	1.34969
CCDC28B	1.3492
LSMD1	1.34898
TESC	1.34731
FGFR3	1.34664
ALG13	1.34646
IL1RAP	1.34644
IGSF5	1.3462
MYL6	1.34579
FAM127B	1.34554
PCGF1	1.34398
H3F3C	1.34336
HERPUD1	1.34278
HNRPDL	1.34129
C1orf133	1.34123
MOBKL1A	1.34117
NPPB	1.34062
HMX3	1.34049
OR5B17	1.34002
CD248	1.33864
CGB7	1.33835
FADS6	1.3382
PTPN13	1.3378
TMEM170B	1.33736
ANGPT1	1.33731
OR8H2	1.33706
TCHHL1	1.33573
CLK2	1.3357
NDRG4	1.33502
IL12RB2	1.33499
NDUFA7	1.33489
LOC100133308	1.33482
RAB31	1.33435
PCDHGA12	1.33427
PANX2	1.33411
IFNA14	1.33395
DCBLD2	1.33353
HSPB11	1.33341
PON1	1.33322
ACTC1	1.33317
DBI	1.3311
GLB1L	1.33101
ATP5J2	1.33096
NCRNA00094	1.3301
BMP1	1.32999
WNT1	1.32922
NBPF15	1.32895
CNPY2	1.32762
FABP3	1.32732
RARRES2	1.32725
FLJ44635	1.32564
ISLR	1.32557
RPL15	1.32537
ANGPTL2	1.32534
DLX1	1.32527
SATB2	1.32493
GAMT	1.32462
ADAM22	1.32342
RHOBTB2	1.32316
SLC35B2	1.32293
LSM1	1.32284
LHX8	1.32275
BHMT2	1.32262
LMBR1	1.32233
DDX56	1.32164
LSM5	1.3208
VSIG10L	1.32048
PRRG3	1.31989
ECHDC3	1.31943
CLIP4	1.31869
DFNA5	1.31847
GRXCR2	1.31781
AHNAK2	1.31677
GLRA3	1.31595
PRSS1	1.31584
NSMCE1	1.3157
CLEC2B	1.31555
MYOD1	1.31544
HYAL4	1.31515
CAV1	1.31514
C13orf15	1.3151
FAM82B	1.31503
RASSF8	1.31439
2016-09-11	1.31371
LOC100130776	1.31366
PRPS2	1.31339
SNAP25	1.31212
PARM1	1.31121
ECHDC1	1.31036
SFTA2	1.30974
NT5C1A	1.30971
FUNDC2	1.3097
PMP22	1.30969
LOC645166	1.30929
2016-09-07	1.30886
GPHA2	1.30862
SDCBP	1.30797
HS3ST4	1.30706
FAM173B	1.30694
BEST4	1.30636
XAGE2	1.30591
ECH1	1.30591
CTTNBP2	1.30571
LOC348840	1.30561
BMP6	1.30499
PRPH2	1.30495
C7orf55	1.30371
FAM200B	1.30371
MOXD1	1.30266
MED12L	1.30246
YIPF5	1.30146
ACTN2	1.30145
HDDC2	1.30129
PEBP4	1.30082
ACE	1.30036
UBE2E2	1.29969
LY6G6F	1.2995
PKIA	1.29909
FAM41C	1.29906
ADAM12	1.29902
SIGLECP3	1.29839
SRRM3	1.2983
PTTG3P	1.29789
LDLRAD2	1.29755
MTMR9	1.29746
SCARA5	1.29716
DUSP6	1.2971
EVC2	1.29651
CALB2	1.29618
TUB	1.29602
NOG	1.29598
ZNF304	1.29532
LGTN	1.29431
GAGE2E	1.29419
ESD	1.29367
RERG	1.29332
RNF167	1.29301
HNMT	1.29259
SNX22	1.29246
LOC729176	1.29237
OSBPL1A	1.29174
DSC3	1.29139
CNIH	1.29119
CSTF1	1.29028
RABEP1	1.2902
MTX1	1.29013
CAMK1G	1.29004
CSGALNACT2	1.28982
SEC61B	1.2898
FXYD3	1.28962
DSE	1.28847
SPINK2	1.28846
C12orf23	1.28693
RPS27A	1.2869
CALM1	1.28624
CGA	1.28552
FXR1	1.2852
RADIL	1.28468
SUB1	1.28424
ZNF321	1.2836
BUD31	1.28315
SPG20	1.28241
RDX	1.28213
PCDHB2	1.28139
SLC36A4	1.28107
PRNP	1.28067
GPR137C	1.27998
OR1C1	1.27976
ALDH5A1	1.27883
MAP6	1.27801
LOC100134713	1.27729
DDX3Y	1.27705
LCN15	1.27684
ADRB3	1.27679
KIAA1549	1.27665
IPW	1.27559
SLC38A11	1.27524
PMCH	1.27472
PDE8B	1.27457
DDIT4L	1.27457
PLCD3	1.27421
ETNK2	1.27386
P2RY1	1.27287
ZC3H7A	1.27286
COL5A2	1.27284
ING3	1.27279
TNFRSF18	1.27259
PRKD1	1.27255
RPL7	1.27225
GPX1	1.27212
C21orf34	1.27151
DHRS4	1.27124
GAS1	1.26995
RGS8	1.26915
TGFA	1.26876
DNAJC18	1.26869
FAM7A2	1.26787
APH1B	1.26749
FGFR1	1.26559
C5orf62	1.26537
CCNE2	1.26513
HOXD3	1.26506
C19orf10	1.26494
NEUROD1	1.26476
NCSTN	1.26434
C1orf122	1.26379
RGS20	1.26367
PGRMC1	1.2633
LOC100130932	1.26316
VPS41	1.26304
PHLDA3	1.26287
FBXO43	1.26272
NBEA	1.26134
RAB6C	1.26123
ALDOC	1.26073
LAMB4	1.2602
NECAB2	1.25989
CYP39A1	1.25978
CLDND1	1.25857
ABCC9	1.2578
ACOT6	1.25654
C20orf27	1.25477
CATSPER1	1.25374
C17orf105	1.25304
TMEM88	1.25298
SELM	1.25279
FEV	1.25239
RNF139	1.25225
SRPRB	1.25214
TTC25	1.25171
HMGN3	1.25099
C13orf33	1.25098
MAGEL2	1.25095
TXNDC5	1.24976
PDLIM3	1.24872
OR51G1	1.24782
CA5B	1.24774
SERPINA12	1.24756
CST6	1.24681
ARHGAP36	1.24645
CCDC160	1.24628
PSMG3	1.24532
CRELD1	1.24481
C1orf201	1.24383
OBSCN	1.24321
SLC2A10	1.24231
LY6K	1.24228
ENY2	1.24215
MYO15A	1.24203
VGLL3	1.24184
OBFC1	1.24106
TTC13	1.24083
[truncated: 18,173 more rows]
