# Supplementary material for: Loss of function JAK1 mutations occur at high frequency in cancers with microsatellite instability and are suggestive of immune evasion
Source: PLoS One. 2017 Nov 9;12(11):e0176181. doi: 10.1371/journal.pone.0176181 (PMC5679612; doi:10.1371/journal.pone.0176181)
Supplement: S3 Appendix — This file contains complete GSEA results from the comparisons described in the paper in 20 tabs. The naming convention for the tabs is as follows: group (described in legend for File 2), gene set tested (Immune or Hallmark), enrichment direction (positive or negative). Positive enrichments are higher in the wild-type group and lower in the JAK1 group except for the MSI-JAK1 vs. MSI-MHCI comparison in which positive enrichments are higher in the MSI-JAK1 group. (XLSX) [file pone.0176181.s003.xlsx]

## Sheet: UCEC_Hallmark_Neg
NAME	GS<br> follow link to MSigDB	GS DETAILS	SIZE	ES	NES	NOM p-val	FDR q-val	FWER p-val	RANK AT MAX	LEADING EDGE
HALLMARK_INTERFERON_GAMMA_RESPONSE	HALLMARK_INTERFERON_GAMMA_RESPONSE	Details ...	200	-0.786545	-3.67402	0	0	0	2260	tags=66%, list=11%, signal=74%
HALLMARK_INTERFERON_ALPHA_RESPONSE	HALLMARK_INTERFERON_ALPHA_RESPONSE	Details ...	97	-0.865429	-3.64761	0	0	0	1294	tags=78%, list=6%, signal=83%
HALLMARK_IL6_JAK_STAT3_SIGNALING	HALLMARK_IL6_JAK_STAT3_SIGNALING	Details ...	87	-0.669413	-2.76905	0	0	0	2668	tags=51%, list=13%, signal=58%
HALLMARK_INFLAMMATORY_RESPONSE	HALLMARK_INFLAMMATORY_RESPONSE	Details ...	200	-0.563931	-2.64668	0	0	0	2866	tags=40%, list=14%, signal=46%
HALLMARK_ALLOGRAFT_REJECTION	HALLMARK_ALLOGRAFT_REJECTION	Details ...	200	-0.528169	-2.48302	0	0	0	4281	tags=45%, list=21%, signal=56%
HALLMARK_TNFA_SIGNALING_VIA_NFKB	HALLMARK_TNFA_SIGNALING_VIA_NFKB	Details ...	200	-0.5301	-2.46174	0	0	0	4505	tags=48%, list=22%, signal=61%
HALLMARK_COMPLEMENT	HALLMARK_COMPLEMENT	Details ...	200	-0.475617	-2.234	0	0	0	4143	tags=43%, list=20%, signal=54%
HALLMARK_IL2_STAT5_SIGNALING	HALLMARK_IL2_STAT5_SIGNALING	Details ...	198	-0.400832	-1.87961	0	0.000330718	0.003	2525	tags=28%, list=12%, signal=31%
HALLMARK_KRAS_SIGNALING_UP	HALLMARK_KRAS_SIGNALING_UP	Details ...	200	-0.390186	-1.82626	0	0.000658513	0.007	5439	tags=43%, list=27%, signal=58%
HALLMARK_COAGULATION	HALLMARK_COAGULATION	Details ...	138	-0.391529	-1.75836	0.00140845	0.00134224	0.016	3820	tags=32%, list=19%, signal=39%
HALLMARK_UV_RESPONSE_UP	HALLMARK_UV_RESPONSE_UP	Details ...	158	-0.364767	-1.67414	0.00141643	0.0041123	0.052	3087	tags=27%, list=15%, signal=32%
HALLMARK_APOPTOSIS	HALLMARK_APOPTOSIS	Details ...	161	-0.363575	-1.65945	0.00134953	0.00432476	0.06	4214	tags=34%, list=21%, signal=43%
HALLMARK_P53_PATHWAY	HALLMARK_P53_PATHWAY	Details ...	196	-0.333649	-1.56378	0	0.00970774	0.134	5185	tags=37%, list=26%, signal=49%
HALLMARK_TGF_BETA_SIGNALING	HALLMARK_TGF_BETA_SIGNALING	Details ...	54	-0.410245	-1.54284	0.0144231	0.0114815	0.171	4025	tags=37%, list=20%, signal=46%
HALLMARK_EPITHELIAL_MESENCHYMAL_TRANSITION	HALLMARK_EPITHELIAL_MESENCHYMAL_TRANSITION	Details ...	199	-0.328564	-1.5381	0.00272109	0.0111808	0.178	4270	tags=30%, list=21%, signal=37%
HALLMARK_REACTIVE_OXIGEN_SPECIES_PATHWAY	HALLMARK_REACTIVE_OXIGEN_SPECIES_PATHWAY	Details ...	48	-0.389749	-1.44996	0.0414673	0.0258834	0.38	2666	tags=25%, list=13%, signal=29%
HALLMARK_ANGIOGENESIS	HALLMARK_ANGIOGENESIS	Details ...	36	-0.393389	-1.37956	0.0912	0.0494492	0.64	4817	tags=33%, list=24%, signal=44%
HALLMARK_UV_RESPONSE_DN	HALLMARK_UV_RESPONSE_DN	Details ...	143	-0.309036	-1.37715	0.0204918	0.0479476	0.653	4698	tags=35%, list=23%, signal=45%
HALLMARK_KRAS_SIGNALING_DN	HALLMARK_KRAS_SIGNALING_DN	Details ...	198	-0.26505	-1.24624	0.0801688	0.146058	0.962	6152	tags=38%, list=30%, signal=54%
HALLMARK_HYPOXIA	HALLMARK_HYPOXIA	Details ...	199	-0.262821	-1.23768	0.081044	0.147214	0.968	4861	tags=32%, list=24%, signal=41%
HALLMARK_APICAL_JUNCTION	HALLMARK_APICAL_JUNCTION		200	-0.259708	-1.21796	0.1	0.163683	0.983	4867	tags=31%, list=24%, signal=40%
HALLMARK_ESTROGEN_RESPONSE_EARLY	HALLMARK_ESTROGEN_RESPONSE_EARLY		197	-0.251254	-1.17852	0.130841	0.208304	0.998	3126	tags=24%, list=15%, signal=28%
HALLMARK_HEDGEHOG_SIGNALING	HALLMARK_HEDGEHOG_SIGNALING		36	-0.31892	-1.12357	0.287435	0.291142	0.999	4558	tags=33%, list=22%, signal=43%
HALLMARK_MYOGENESIS	HALLMARK_MYOGENESIS		200	-0.239806	-1.12274	0.216	0.280122	0.999	3804	tags=22%, list=19%, signal=27%
HALLMARK_ESTROGEN_RESPONSE_LATE	HALLMARK_ESTROGEN_RESPONSE_LATE		200	-0.212382	-0.995283	0.458056	0.542215	1	2044	tags=16%, list=10%, signal=17%
HALLMARK_HEME_METABOLISM	HALLMARK_HEME_METABOLISM		199	-0.205658	-0.97639	0.515862	0.56959	1	5280	tags=30%, list=26%, signal=40%
HALLMARK_ANDROGEN_RESPONSE	HALLMARK_ANDROGEN_RESPONSE		101	-0.212282	-0.913195	0.653903	0.70582	1	692	tags=8%, list=3%, signal=8%
HALLMARK_MYC_TARGETS_V2	HALLMARK_MYC_TARGETS_V2		58	-0.22609	-0.877297	0.675345	0.765286	1	6520	tags=41%, list=32%, signal=61%
HALLMARK_PANCREAS_BETA_CELLS	HALLMARK_PANCREAS_BETA_CELLS		40	-0.197889	-0.701882	0.922428	0.973448	1	4755	tags=30%, list=23%, signal=39%

## Sheet: UCEC_Hallmark_Pos
NAME	GS<br> follow link to MSigDB	GS DETAILS	SIZE	ES	NES	NOM p-val	FDR q-val	FWER p-val	RANK AT MAX	LEADING EDGE
HALLMARK_E2F_TARGETS	HALLMARK_E2F_TARGETS	Details ...	193	0.421513	2.15742	0	0	0	5220	tags=44%, list=26%, signal=58%
HALLMARK_G2M_CHECKPOINT	HALLMARK_G2M_CHECKPOINT	Details ...	194	0.363327	1.87492	0	0	0	4737	tags=39%, list=23%, signal=51%
HALLMARK_MITOTIC_SPINDLE	HALLMARK_MITOTIC_SPINDLE	Details ...	199	0.305406	1.58288	0	0.0225636	0.045	5117	tags=37%, list=25%, signal=49%
HALLMARK_FATTY_ACID_METABOLISM	HALLMARK_FATTY_ACID_METABOLISM	Details ...	156	0.314003	1.57663	0.00343643	0.0176477	0.047	4275	tags=35%, list=21%, signal=44%
HALLMARK_ADIPOGENESIS	HALLMARK_ADIPOGENESIS	Details ...	200	0.282444	1.4796	0.00724638	0.0407741	0.136	2106	tags=20%, list=10%, signal=22%
HALLMARK_SPERMATOGENESIS	HALLMARK_SPERMATOGENESIS	Details ...	134	0.299623	1.44729	0.00328947	0.0454354	0.18	3848	tags=29%, list=19%, signal=36%
HALLMARK_GLYCOLYSIS	HALLMARK_GLYCOLYSIS	Details ...	199	0.256469	1.32314	0.0229885	0.124331	0.465	1606	tags=16%, list=8%, signal=17%
HALLMARK_PROTEIN_SECRETION	HALLMARK_PROTEIN_SECRETION	Details ...	96	0.268283	1.23521	0.086262	0.223353	0.73	3604	tags=26%, list=18%, signal=32%
HALLMARK_MYC_TARGETS_V1	HALLMARK_MYC_TARGETS_V1	Details ...	195	0.234758	1.20761	0.0689655	0.247735	0.797	5703	tags=35%, list=28%, signal=49%
HALLMARK_XENOBIOTIC_METABOLISM	HALLMARK_XENOBIOTIC_METABOLISM	Details ...	200	0.229742	1.18873	0.0944056	0.254038	0.849	4014	tags=29%, list=20%, signal=35%
HALLMARK_DNA_REPAIR	HALLMARK_DNA_REPAIR	Details ...	149	0.225329	1.1205	0.19661	0.392496	0.963	1852	tags=15%, list=9%, signal=17%
HALLMARK_WNT_BETA_CATENIN_SIGNALING	HALLMARK_WNT_BETA_CATENIN_SIGNALING	Details ...	42	0.278265	1.06481	0.344173	0.52601	0.993	4287	tags=29%, list=21%, signal=36%
HALLMARK_CHOLESTEROL_HOMEOSTASIS	HALLMARK_CHOLESTEROL_HOMEOSTASIS	Details ...	74	0.238866	1.05989	0.321937	0.498214	0.995	4444	tags=35%, list=22%, signal=45%
HALLMARK_MTORC1_SIGNALING	HALLMARK_MTORC1_SIGNALING	Details ...	198	0.195929	1.03241	0.336996	0.556395	0.999	2466	tags=17%, list=12%, signal=19%
HALLMARK_OXIDATIVE_PHOSPHORYLATION	HALLMARK_OXIDATIVE_PHOSPHORYLATION	Details ...	199	0.186319	0.965434	0.562914	0.760949	1	5404	tags=30%, list=27%, signal=40%
HALLMARK_APICAL_SURFACE	HALLMARK_APICAL_SURFACE	Details ...	44	0.240303	0.95579	0.535326	0.74707	1	1175	tags=14%, list=6%, signal=14%
HALLMARK_PEROXISOME	HALLMARK_PEROXISOME	Details ...	102	0.20498	0.942821	0.580925	0.748709	1	3287	tags=23%, list=16%, signal=27%
HALLMARK_NOTCH_SIGNALING	HALLMARK_NOTCH_SIGNALING	Details ...	32	0.252791	0.926485	0.595477	0.761411	1	225	tags=6%, list=1%, signal=6%
HALLMARK_UNFOLDED_PROTEIN_RESPONSE	HALLMARK_UNFOLDED_PROTEIN_RESPONSE	Details ...	113	0.191832	0.914132	0.651786	0.761984	1	2676	tags=17%, list=13%, signal=19%
HALLMARK_BILE_ACID_METABOLISM	HALLMARK_BILE_ACID_METABOLISM	Details ...	112	0.189294	0.896293	0.714286	0.773926	1	3250	tags=21%, list=16%, signal=25%
HALLMARK_PI3K_AKT_MTOR_SIGNALING	HALLMARK_PI3K_AKT_MTOR_SIGNALING		105	0.179293	0.852684	0.816568	0.833851	1	2548	tags=16%, list=13%, signal=18%

## Sheet: UCEC_Immune_Neg
NAME	GS<br> follow link to MSigDB	GS DETAILS	SIZE	ES	NES	NOM p-val	FDR q-val	FWER p-val	RANK AT MAX	LEADING EDGE
MHCI	MHCI	Details ...	16	-0.965776	-1.94815	0	0	0	352	tags=75%, list=2%, signal=76%
NEUTROPHILS	NEUTROPHILS	Details ...	59	-0.75314	-1.89003	0	0	0	3626	tags=69%, list=18%, signal=84%
PLASMA_CELLS	PLASMA_CELLS	Details ...	38	-0.774608	-1.83576	0	0	0	3074	tags=42%, list=15%, signal=50%
MONOCYTES	MONOCYTES	Details ...	52	-0.719998	-1.81336	0	0.00120879	0.003	2191	tags=54%, list=11%, signal=60%
MACROPHAGES_M1	MACROPHAGES_M1	Details ...	48	-0.7288	-1.79219	0	0.00159252	0.005	1195	tags=40%, list=6%, signal=42%
NK_CELLS_ACTIVATED	NK_CELLS_ACTIVATED	Details ...	58	-0.698113	-1.77184	0	0.00158901	0.006	4054	tags=48%, list=20%, signal=60%
DENDRITIC_CELLS_ACTIVATED	DENDRITIC_CELLS_ACTIVATED	Details ...	52	-0.674347	-1.67933	0.00304414	0.0072858	0.033	1704	tags=33%, list=8%, signal=36%
B_CELLS_MEMORY	B_CELLS_MEMORY	Details ...	55	-0.660681	-1.6791	0.00151976	0.00637507	0.033	3134	tags=40%, list=15%, signal=47%
EOSINOPHILS	EOSINOPHILS	Details ...	50	-0.667254	-1.65095	0.00447761	0.00900909	0.052	3606	tags=50%, list=18%, signal=61%
NK_CELLS_RESTING	NK_CELLS_RESTING	Details ...	54	-0.646929	-1.61946	0.0014881	0.0119559	0.077	4054	tags=41%, list=20%, signal=51%
T_CELLS_GAMMA_DELTA	T_CELLS_GAMMA_DELTA	Details ...	54	-0.633904	-1.5917	0.00764526	0.0151035	0.108	4508	tags=41%, list=22%, signal=52%
B_CELLS_NAIVE	B_CELLS_NAIVE	Details ...	53	-0.630803	-1.58392	0.00904977	0.0153365	0.119	3134	tags=32%, list=15%, signal=38%
T_CELLS_CD8	T_CELLS_CD8	Details ...	61	-0.578746	-1.47977	0.0256024	0.0463192	0.34	4228	tags=33%, list=21%, signal=41%
MACROPHAGES_M0	MACROPHAGES_M0	Details ...	32	-0.574362	-1.33858	0.0900322	0.137654	0.745	1612	tags=28%, list=8%, signal=31%
DENDRITIC_CELLS_RESTING	DENDRITIC_CELLS_RESTING	Details ...	39	-0.525357	-1.23482	0.185938	0.242143	0.928	2405	tags=38%, list=12%, signal=44%
T_CELLS_FOLLICULAR_HELPER	T_CELLS_FOLLICULAR_HELPER	Details ...	51	-0.497072	-1.21246	0.199074	0.254844	0.947	4228	tags=22%, list=21%, signal=27%
MACROPHAGES_M2	MACROPHAGES_M2	Details ...	36	-0.52637	-1.20978	0.19279	0.242352	0.949	4345	tags=58%, list=21%, signal=74%
T_CELLS_CD4_MEMORY_RESTING	T_CELLS_CD4_MEMORY_RESTING	Details ...	56	-0.384656	-0.987979	0.459499	0.575435	0.998	4216	tags=27%, list=21%, signal=34%
MAST_CELLS_RESTING	MAST_CELLS_RESTING	Details ...	38	-0.409925	-0.979321	0.488411	0.561025	0.998	3217	tags=21%, list=16%, signal=25%
MAST_CELLS_ACTIVATED	MAST_CELLS_ACTIVATED	Details ...	37	-0.391028	-0.906987	0.603804	0.66667	1	840	tags=11%, list=4%, signal=11%
T_CELLS_CD4_NAIVE	T_CELLS_CD4_NAIVE		48	-0.340326	-0.844942	0.719626	0.750214	1	2554	tags=13%, list=13%, signal=14%
T_CELLS_REGULATORY_(TREGS)	T_CELLS_REGULATORY_(TREGS)		59	-0.217945	-0.556988	0.998492	0.996002	1	7237	tags=39%, list=36%, signal=60%

## Sheet: UCEC_Immune_Pos
NAME	GS<br> follow link to MSigDB	GS DETAILS	SIZE	ES	NES	NOM p-val	FDR q-val	FWER p-val	RANK AT MAX	LEADING EDGE
T_CELLS_CD4_MEMORY_ACTIVATED	T_CELLS_CD4_MEMORY_ACTIVATED	Details ...	38	0.25923	0.670268	0.970109	0.97728	1	3348	tags=16%, list=17%, signal=19%

## Sheet: CCLE_Hallmark_Neg
NAME	GS<br> follow link to MSigDB	GS DETAILS	SIZE	ES	NES	NOM p-val	FDR q-val	FWER p-val	RANK AT MAX	LEADING EDGE
HALLMARK_INTERFERON_ALPHA_RESPONSE	HALLMARK_INTERFERON_ALPHA_RESPONSE	Details ...	97	-0.636741	-3.19518	0	0	0	4255	tags=63%, list=22%, signal=80%
HALLMARK_EPITHELIAL_MESENCHYMAL_TRANSITION	HALLMARK_EPITHELIAL_MESENCHYMAL_TRANSITION	Details ...	199	-0.523223	-2.93708	0	0	0	4310	tags=49%, list=22%, signal=62%
HALLMARK_INTERFERON_GAMMA_RESPONSE	HALLMARK_INTERFERON_GAMMA_RESPONSE	Details ...	200	-0.489	-2.75244	0	0	0	4482	tags=49%, list=23%, signal=62%
HALLMARK_ALLOGRAFT_REJECTION	HALLMARK_ALLOGRAFT_REJECTION	Details ...	198	-0.413135	-2.36775	0	0	0	4889	tags=48%, list=25%, signal=64%
HALLMARK_KRAS_SIGNALING_UP	HALLMARK_KRAS_SIGNALING_UP	Details ...	200	-0.370881	-2.11288	0	0	0	4367	tags=40%, list=22%, signal=51%
HALLMARK_INFLAMMATORY_RESPONSE	HALLMARK_INFLAMMATORY_RESPONSE	Details ...	200	-0.352506	-2.01156	0	0.000173611	0.0005	4012	tags=42%, list=20%, signal=52%
HALLMARK_COAGULATION	HALLMARK_COAGULATION	Details ...	138	-0.317688	-1.70373	0	0.00507962	0.0125	3686	tags=31%, list=19%, signal=38%
HALLMARK_UV_RESPONSE_DN	HALLMARK_UV_RESPONSE_DN	Details ...	143	-0.301142	-1.61392	0.00641026	0.0125296	0.034	3824	tags=29%, list=19%, signal=35%
HALLMARK_HYPOXIA	HALLMARK_HYPOXIA	Details ...	199	-0.27433	-1.55843	0	0.0172931	0.0535	2887	tags=24%, list=15%, signal=27%
HALLMARK_TNFA_SIGNALING_VIA_NFKB	HALLMARK_TNFA_SIGNALING_VIA_NFKB	Details ...	200	-0.267322	-1.52831	0	0.0192648	0.066	3882	tags=30%, list=20%, signal=37%
HALLMARK_IL6_JAK_STAT3_SIGNALING	HALLMARK_IL6_JAK_STAT3_SIGNALING	Details ...	87	-0.307199	-1.50801	0.0114416	0.0210345	0.077	4131	tags=38%, list=21%, signal=48%
HALLMARK_APOPTOSIS	HALLMARK_APOPTOSIS	Details ...	161	-0.274916	-1.49944	0	0.0207553	0.0825	4240	tags=32%, list=22%, signal=40%
HALLMARK_MYOGENESIS	HALLMARK_MYOGENESIS	Details ...	200	-0.261886	-1.48827	0	0.0207243	0.089	4254	tags=34%, list=22%, signal=42%
HALLMARK_APICAL_JUNCTION	HALLMARK_APICAL_JUNCTION	Details ...	200	-0.2429	-1.37644	0	0.0490089	0.2115	3800	tags=28%, list=19%, signal=34%
HALLMARK_COMPLEMENT	HALLMARK_COMPLEMENT	Details ...	200	-0.238278	-1.33271	0.0125	0.0647216	0.2825	4950	tags=34%, list=25%, signal=45%
HALLMARK_PANCREAS_BETA_CELLS	HALLMARK_PANCREAS_BETA_CELLS	Details ...	40	-0.318983	-1.31611	0.0932643	0.0676513	0.312	5429	tags=48%, list=28%, signal=65%
HALLMARK_ANGIOGENESIS	HALLMARK_ANGIOGENESIS	Details ...	36	-0.310599	-1.26174	0.127731	0.100893	0.4495	2076	tags=28%, list=11%, signal=31%
HALLMARK_HEDGEHOG_SIGNALING	HALLMARK_HEDGEHOG_SIGNALING	Details ...	36	-0.293761	-1.17923	0.212272	0.187461	0.696	3543	tags=28%, list=18%, signal=34%
HALLMARK_IL2_STAT5_SIGNALING	HALLMARK_IL2_STAT5_SIGNALING	Details ...	198	-0.202373	-1.15178	0.106557	0.217386	0.7665	5082	tags=33%, list=26%, signal=45%
HALLMARK_SPERMATOGENESIS	HALLMARK_SPERMATOGENESIS	Details ...	132	-0.211177	-1.11813	0.210682	0.26289	0.8445	4868	tags=35%, list=25%, signal=46%
HALLMARK_MYC_TARGETS_V1	HALLMARK_MYC_TARGETS_V1		194	-0.194614	-1.08783	0.246753	0.310955	0.9075	5457	tags=30%, list=28%, signal=41%
HALLMARK_ANDROGEN_RESPONSE	HALLMARK_ANDROGEN_RESPONSE		101	-0.20035	-1.014	0.417476	0.475965	0.978	2504	tags=20%, list=13%, signal=23%
HALLMARK_TGF_BETA_SIGNALING	HALLMARK_TGF_BETA_SIGNALING		54	-0.21764	-0.975079	0.528674	0.56916	0.992	1346	tags=11%, list=7%, signal=12%
HALLMARK_KRAS_SIGNALING_DN	HALLMARK_KRAS_SIGNALING_DN		195	-0.170481	-0.957863	0.588461	0.593794	0.9945	5763	tags=40%, list=29%, signal=56%
HALLMARK_MITOTIC_SPINDLE	HALLMARK_MITOTIC_SPINDLE		199	-0.162434	-0.932085	0.703125	0.643579	0.998	3381	tags=19%, list=17%, signal=22%

## Sheet: CCLE_Hallmark_Pos
NAME	GS<br> follow link to MSigDB	GS DETAILS	SIZE	ES	NES	NOM p-val	FDR q-val	FWER p-val	RANK AT MAX	LEADING EDGE
HALLMARK_OXIDATIVE_PHOSPHORYLATION	HALLMARK_OXIDATIVE_PHOSPHORYLATION	Details ...	199	0.423842	1.96739	0	0	0	6116	tags=49%, list=31%, signal=70%
HALLMARK_ADIPOGENESIS	HALLMARK_ADIPOGENESIS	Details ...	200	0.360178	1.67396	0	0.0178206	0.058	4972	tags=39%, list=25%, signal=52%
HALLMARK_CHOLESTEROL_HOMEOSTASIS	HALLMARK_CHOLESTEROL_HOMEOSTASIS	Details ...	74	0.404457	1.64258	0.00597213	0.0174192	0.0835	4853	tags=41%, list=25%, signal=54%
HALLMARK_P53_PATHWAY	HALLMARK_P53_PATHWAY	Details ...	196	0.327904	1.51245	0.0028393	0.0514542	0.297	4787	tags=34%, list=24%, signal=45%
HALLMARK_PEROXISOME	HALLMARK_PEROXISOME	Details ...	102	0.32608	1.39996	0.0302656	0.13265	0.667	5638	tags=42%, list=29%, signal=59%
HALLMARK_ESTROGEN_RESPONSE_LATE	HALLMARK_ESTROGEN_RESPONSE_LATE	Details ...	200	0.301515	1.39961	0.0141323	0.110904	0.6675	5380	tags=39%, list=27%, signal=52%
HALLMARK_FATTY_ACID_METABOLISM	HALLMARK_FATTY_ACID_METABOLISM	Details ...	156	0.301314	1.3608	0.0374777	0.139683	0.8085	5269	tags=37%, list=27%, signal=50%
HALLMARK_ESTROGEN_RESPONSE_EARLY	HALLMARK_ESTROGEN_RESPONSE_EARLY	Details ...	197	0.273345	1.27003	0.0656682	0.271162	0.9715	4071	tags=28%, list=21%, signal=35%
HALLMARK_UV_RESPONSE_UP	HALLMARK_UV_RESPONSE_UP	Details ...	158	0.278357	1.25317	0.0889271	0.27423	0.9825	4787	tags=28%, list=24%, signal=37%
HALLMARK_WNT_BETA_CATENIN_SIGNALING	HALLMARK_WNT_BETA_CATENIN_SIGNALING	Details ...	42	0.342862	1.24084	0.17732	0.273001	0.9875	2203	tags=24%, list=11%, signal=27%
HALLMARK_HEME_METABOLISM	HALLMARK_HEME_METABOLISM	Details ...	199	0.262288	1.2341	0.101367	0.26165	0.989	4899	tags=35%, list=25%, signal=46%
HALLMARK_MTORC1_SIGNALING	HALLMARK_MTORC1_SIGNALING	Details ...	198	0.251293	1.1653	0.168077	0.392311	0.999	5069	tags=31%, list=26%, signal=41%
HALLMARK_XENOBIOTIC_METABOLISM	HALLMARK_XENOBIOTIC_METABOLISM	Details ...	200	0.248353	1.1525	0.186537	0.394321	0.9995	4991	tags=29%, list=25%, signal=39%
HALLMARK_NOTCH_SIGNALING	HALLMARK_NOTCH_SIGNALING	Details ...	32	0.331342	1.13246	0.273646	0.417858	1	1605	tags=16%, list=8%, signal=17%
HALLMARK_BILE_ACID_METABOLISM	HALLMARK_BILE_ACID_METABOLISM	Details ...	112	0.260187	1.13059	0.25187	0.394491	1	5638	tags=37%, list=29%, signal=51%
HALLMARK_E2F_TARGETS	HALLMARK_E2F_TARGETS	Details ...	193	0.239266	1.10878	0.251163	0.422833	1	8096	tags=46%, list=41%, signal=78%
HALLMARK_GLYCOLYSIS	HALLMARK_GLYCOLYSIS	Details ...	199	0.229759	1.06044	0.331243	0.517802	1	4497	tags=28%, list=23%, signal=35%
HALLMARK_APICAL_SURFACE	HALLMARK_APICAL_SURFACE	Details ...	44	0.270016	1.00057	0.460227	0.650774	1	3924	tags=25%, list=20%, signal=31%
HALLMARK_UNFOLDED_PROTEIN_RESPONSE	HALLMARK_UNFOLDED_PROTEIN_RESPONSE	Details ...	112	0.225088	0.977395	0.51697	0.679571	1	4283	tags=23%, list=22%, signal=30%
HALLMARK_DNA_REPAIR	HALLMARK_DNA_REPAIR	Details ...	149	0.215181	0.967347	0.541023	0.670179	1	4938	tags=26%, list=25%, signal=34%
HALLMARK_PROTEIN_SECRETION	HALLMARK_PROTEIN_SECRETION		96	0.223067	0.94519	0.565682	0.69427	1	6141	tags=39%, list=31%, signal=56%
HALLMARK_PI3K_AKT_MTOR_SIGNALING	HALLMARK_PI3K_AKT_MTOR_SIGNALING		105	0.215299	0.930937	0.605476	0.696558	1	6123	tags=34%, list=31%, signal=50%
HALLMARK_MYC_TARGETS_V2	HALLMARK_MYC_TARGETS_V2		58	0.240739	0.924647	0.598137	0.68042	1	6547	tags=34%, list=33%, signal=52%
HALLMARK_REACTIVE_OXIGEN_SPECIES_PATHWAY	HALLMARK_REACTIVE_OXIGEN_SPECIES_PATHWAY		48	0.240934	0.894224	0.638661	0.714774	1	6102	tags=40%, list=31%, signal=57%
HALLMARK_G2M_CHECKPOINT	HALLMARK_G2M_CHECKPOINT		194	0.163476	0.752113	0.942396	0.920532	1	7928	tags=40%, list=40%, signal=66%

## Sheet: CCLE_Immune_Neg
NAME	GS<br> follow link to MSigDB	GS DETAILS	SIZE	ES	NES	NOM p-val	FDR q-val	FWER p-val	RANK AT MAX	LEADING EDGE
MACROPHAGES_M0	MACROPHAGES_M0	Details ...	32	-0.637223	-1.81727	0.00193798	0.0296635	0.008	3244	tags=50%, list=17%, signal=60%
MACROPHAGES_M2	MACROPHAGES_M2	Details ...	34	-0.654943	-1.80486	0.00389105	0.0170297	0.0095	2816	tags=44%, list=14%, signal=51%
MHCI	MHCI	Details ...	16	-0.647767	-1.54958	0.0458861	0.114099	0.0895	2607	tags=31%, list=13%, signal=36%
PLASMA_CELLS	PLASMA_CELLS	Details ...	38	-0.530156	-1.5259	0.0226804	0.0979309	0.102	3690	tags=39%, list=19%, signal=49%
T_CELLS_CD4_MEMORY_ACTIVATED	T_CELLS_CD4_MEMORY_ACTIVATED	Details ...	35	-0.515211	-1.45159	0.0431211	0.125526	0.1545	4815	tags=51%, list=25%, signal=68%
DENDRITIC_CELLS_ACTIVATED	DENDRITIC_CELLS_ACTIVATED	Details ...	51	-0.478708	-1.44621	0.022779	0.107548	0.1585	3891	tags=43%, list=20%, signal=54%
B_CELLS_MEMORY	B_CELLS_MEMORY	Details ...	54	-0.467122	-1.43811	0.0410628	0.0969611	0.1665	4973	tags=44%, list=25%, signal=59%
T_CELLS_CD4_MEMORY_RESTING	T_CELLS_CD4_MEMORY_RESTING	Details ...	56	-0.458364	-1.42139	0.0484262	0.0957466	0.182	4848	tags=45%, list=25%, signal=59%
T_CELLS_REGULATORY_(TREGS)	T_CELLS_REGULATORY_(TREGS)	Details ...	58	-0.43061	-1.34247	0.0459459	0.141156	0.286	5049	tags=43%, list=26%, signal=58%
DENDRITIC_CELLS_RESTING	DENDRITIC_CELLS_RESTING	Details ...	38	-0.45933	-1.32817	0.0787746	0.14004	0.3125	1110	tags=13%, list=6%, signal=14%
MACROPHAGES_M1	MACROPHAGES_M1	Details ...	48	-0.434214	-1.31237	0.0612245	0.144563	0.342	3891	tags=50%, list=20%, signal=62%
NK_CELLS_ACTIVATED	NK_CELLS_ACTIVATED	Details ...	58	-0.415889	-1.28792	0.111111	0.153407	0.391	4581	tags=48%, list=23%, signal=63%
T_CELLS_CD4_NAIVE	T_CELLS_CD4_NAIVE	Details ...	48	-0.427127	-1.27762	0.109489	0.147984	0.4065	4815	tags=42%, list=25%, signal=55%
MONOCYTES	MONOCYTES	Details ...	52	-0.416767	-1.27663	0.0897436	0.137897	0.4075	1696	tags=23%, list=9%, signal=25%
T_CELLS_CD8	T_CELLS_CD8	Details ...	61	-0.404702	-1.26381	0.104987	0.140229	0.436	4848	tags=44%, list=25%, signal=59%
B_CELLS_NAIVE	B_CELLS_NAIVE	Details ...	53	-0.354785	-1.08615	0.261176	0.337162	0.779	3631	tags=32%, list=18%, signal=39%
NK_CELLS_RESTING	NK_CELLS_RESTING	Details ...	54	-0.32768	-1.00815	0.435233	0.468569	0.8935	1921	tags=20%, list=10%, signal=23%
NEUTROPHILS	NEUTROPHILS	Details ...	59	-0.290156	-0.916646	0.6525	0.650227	0.962	3097	tags=29%, list=16%, signal=34%
MAST_CELLS_ACTIVATED	MAST_CELLS_ACTIVATED	Details ...	36	-0.315532	-0.908012	0.625514	0.635802	0.967	2462	tags=22%, list=13%, signal=25%

## Sheet: CCLE_Immune_Pos
NAME	GS<br> follow link to MSigDB	GS DETAILS	SIZE	ES	NES	NOM p-val	FDR q-val	FWER p-val	RANK AT MAX	LEADING EDGE
MAST_CELLS_RESTING	MAST_CELLS_RESTING	Details ...	38	0.339277	0.823819	0.766028	1	1	2771	tags=18%, list=14%, signal=21%
EOSINOPHILS	EOSINOPHILS	Details ...	50	0.275697	0.699539	0.923659	1	1	2345	tags=14%, list=12%, signal=16%
T_CELLS_GAMMA_DELTA	T_CELLS_GAMMA_DELTA	Details ...	54	0.272353	0.691309	0.942911	1	1	3692	tags=19%, list=19%, signal=23%
T_CELLS_FOLLICULAR_HELPER	T_CELLS_FOLLICULAR_HELPER	Details ...	51	0.211432	0.537696	0.998094	0.996627	1	4330	tags=20%, list=22%, signal=25%

## Sheet: STAD_Hallmark_Neg
NAME	GS<br> follow link to MSigDB	GS DETAILS	SIZE	ES	NES	NOM p-val	FDR q-val	FWER p-val	RANK AT MAX	LEADING EDGE
HALLMARK_INTERFERON_ALPHA_RESPONSE	HALLMARK_INTERFERON_ALPHA_RESPONSE	Details ...	97	-0.724239	-3.07834	0	0	0	2343	tags=68%, list=12%, signal=77%
HALLMARK_INTERFERON_GAMMA_RESPONSE	HALLMARK_INTERFERON_GAMMA_RESPONSE	Details ...	200	-0.596603	-2.77189	0	0	0	2750	tags=49%, list=14%, signal=56%
HALLMARK_MITOTIC_SPINDLE	HALLMARK_MITOTIC_SPINDLE	Details ...	199	-0.39533	-1.85142	0	0.000242424	0.001	4574	tags=41%, list=23%, signal=52%
HALLMARK_G2M_CHECKPOINT	HALLMARK_G2M_CHECKPOINT	Details ...	194	-0.360263	-1.66804	0	0.00746737	0.038	6415	tags=44%, list=32%, signal=64%
HALLMARK_ALLOGRAFT_REJECTION	HALLMARK_ALLOGRAFT_REJECTION	Details ...	200	-0.345995	-1.60963	0	0.0133582	0.084	5567	tags=39%, list=28%, signal=53%
HALLMARK_IL6_JAK_STAT3_SIGNALING	HALLMARK_IL6_JAK_STAT3_SIGNALING	Details ...	87	-0.3563	-1.48965	0.0127226	0.0443643	0.287	5567	tags=38%, list=28%, signal=52%
HALLMARK_MYC_TARGETS_V2	HALLMARK_MYC_TARGETS_V2	Details ...	58	-0.364744	-1.40711	0.043758	0.0981607	0.596	3385	tags=33%, list=17%, signal=39%
HALLMARK_COMPLEMENT	HALLMARK_COMPLEMENT	Details ...	200	-0.297657	-1.38602	0.0101695	0.110461	0.689	5192	tags=33%, list=26%, signal=44%
HALLMARK_E2F_TARGETS	HALLMARK_E2F_TARGETS	Details ...	193	-0.291054	-1.3521	0.0322953	0.138094	0.819	8004	tags=47%, list=40%, signal=77%
HALLMARK_WNT_BETA_CATENIN_SIGNALING	HALLMARK_WNT_BETA_CATENIN_SIGNALING	Details ...	42	-0.372249	-1.33608	0.0943134	0.146265	0.866	5245	tags=43%, list=26%, signal=58%
HALLMARK_PI3K_AKT_MTOR_SIGNALING	HALLMARK_PI3K_AKT_MTOR_SIGNALING	Details ...	105	-0.308283	-1.31258	0.064951	0.165914	0.914	5961	tags=36%, list=30%, signal=51%
HALLMARK_HEME_METABOLISM	HALLMARK_HEME_METABOLISM	Details ...	199	-0.275377	-1.27223	0.0600226	0.216477	0.975	5322	tags=30%, list=26%, signal=41%
HALLMARK_P53_PATHWAY	HALLMARK_P53_PATHWAY	Details ...	196	-0.270531	-1.24269	0.0756208	0.257018	0.994	5934	tags=36%, list=29%, signal=51%
HALLMARK_APOPTOSIS	HALLMARK_APOPTOSIS	Details ...	161	-0.267095	-1.22743	0.0931034	0.269528	0.997	5494	tags=34%, list=27%, signal=46%
HALLMARK_INFLAMMATORY_RESPONSE	HALLMARK_INFLAMMATORY_RESPONSE	Details ...	200	-0.262693	-1.22199	0.102041	0.261844	0.997	5467	tags=32%, list=27%, signal=43%
HALLMARK_TNFA_SIGNALING_VIA_NFKB	HALLMARK_TNFA_SIGNALING_VIA_NFKB	Details ...	200	-0.247495	-1.14672	0.190101	0.417856	1	6943	tags=37%, list=34%, signal=56%
HALLMARK_IL2_STAT5_SIGNALING	HALLMARK_IL2_STAT5_SIGNALING	Details ...	198	-0.243274	-1.132	0.209412	0.431778	1	5683	tags=30%, list=28%, signal=42%
HALLMARK_NOTCH_SIGNALING	HALLMARK_NOTCH_SIGNALING	Details ...	32	-0.317963	-1.10333	0.327195	0.48716	1	5245	tags=34%, list=26%, signal=46%
HALLMARK_ESTROGEN_RESPONSE_EARLY	HALLMARK_ESTROGEN_RESPONSE_EARLY	Details ...	197	-0.206135	-0.962383	0.560976	0.928048	1	3007	tags=17%, list=15%, signal=19%
HALLMARK_SPERMATOGENESIS	HALLMARK_SPERMATOGENESIS	Details ...	133	-0.212757	-0.948929	0.573672	0.927169	1	5573	tags=32%, list=28%, signal=43%
HALLMARK_ANDROGEN_RESPONSE	HALLMARK_ANDROGEN_RESPONSE		101	-0.220488	-0.943719	0.556675	0.900907	1	3785	tags=21%, list=19%, signal=25%
HALLMARK_DNA_REPAIR	HALLMARK_DNA_REPAIR		149	-0.203872	-0.915688	0.647129	0.944532	1	3785	tags=19%, list=19%, signal=24%
HALLMARK_TGF_BETA_SIGNALING	HALLMARK_TGF_BETA_SIGNALING		54	-0.232127	-0.890293	0.654891	0.977558	1	8032	tags=44%, list=40%, signal=74%
HALLMARK_ADIPOGENESIS	HALLMARK_ADIPOGENESIS		200	-0.186265	-0.867802	0.759407	0.996309	1	4078	tags=18%, list=20%, signal=22%
HALLMARK_REACTIVE_OXIGEN_SPECIES_PATHWAY	HALLMARK_REACTIVE_OXIGEN_SPECIES_PATHWAY		48	-0.224466	-0.83639	0.738095	1	1	4135	tags=25%, list=20%, signal=31%
HALLMARK_ESTROGEN_RESPONSE_LATE	HALLMARK_ESTROGEN_RESPONSE_LATE		200	-0.177702	-0.833212	0.816492	0.996483	1	711	tags=8%, list=4%, signal=8%
HALLMARK_OXIDATIVE_PHOSPHORYLATION	HALLMARK_OXIDATIVE_PHOSPHORYLATION		199	-0.173196	-0.814366	0.860731	0.99729	1	3240	tags=17%, list=16%, signal=20%
HALLMARK_HEDGEHOG_SIGNALING	HALLMARK_HEDGEHOG_SIGNALING		36	-0.229242	-0.800987	0.773793	0.98533	1	5044	tags=28%, list=25%, signal=37%
HALLMARK_UV_RESPONSE_UP	HALLMARK_UV_RESPONSE_UP		158	-0.17331	-0.780294	0.897196	0.983794	1	4766	tags=23%, list=24%, signal=30%
HALLMARK_UNFOLDED_PROTEIN_RESPONSE	HALLMARK_UNFOLDED_PROTEIN_RESPONSE		113	-0.18009	-0.778763	0.881499	0.952736	1	7565	tags=38%, list=38%, signal=61%
HALLMARK_GLYCOLYSIS	HALLMARK_GLYCOLYSIS		199	-0.164774	-0.770057	0.921946	0.934	1	4488	tags=20%, list=22%, signal=25%
HALLMARK_KRAS_SIGNALING_UP	HALLMARK_KRAS_SIGNALING_UP		200	-0.140346	-0.655949	0.997727	0.985047	1	4256	tags=17%, list=21%, signal=21%

## Sheet: STAD_Hallmark_Pos
NAME	GS<br> follow link to MSigDB	GS DETAILS	SIZE	ES	NES	NOM p-val	FDR q-val	FWER p-val	RANK AT MAX	LEADING EDGE
HALLMARK_EPITHELIAL_MESENCHYMAL_TRANSITION	HALLMARK_EPITHELIAL_MESENCHYMAL_TRANSITION	Details ...	199	0.549353	3.0479	0	0	0	3776	tags=50%, list=19%, signal=61%
HALLMARK_CHOLESTEROL_HOMEOSTASIS	HALLMARK_CHOLESTEROL_HOMEOSTASIS	Details ...	74	0.406192	1.92854	0	0	0	2544	tags=30%, list=13%, signal=34%
HALLMARK_ANGIOGENESIS	HALLMARK_ANGIOGENESIS	Details ...	36	0.413488	1.6953	0	0.0112953	0.015	4105	tags=50%, list=20%, signal=63%
HALLMARK_COAGULATION	HALLMARK_COAGULATION	Details ...	138	0.300812	1.61093	0	0.0213769	0.039	4067	tags=33%, list=20%, signal=41%
HALLMARK_PANCREAS_BETA_CELLS	HALLMARK_PANCREAS_BETA_CELLS	Details ...	40	0.353616	1.45793	0.0286738	0.0475944	0.103	2991	tags=28%, list=15%, signal=32%
HALLMARK_KRAS_SIGNALING_DN	HALLMARK_KRAS_SIGNALING_DN	Details ...	198	0.21821	1.22651	0.0491803	0.275269	0.549	2220	tags=19%, list=11%, signal=21%
HALLMARK_APICAL_SURFACE	HALLMARK_APICAL_SURFACE	Details ...	44	0.290516	1.21948	0.13879	0.245659	0.57	2364	tags=25%, list=12%, signal=28%
HALLMARK_UV_RESPONSE_DN	HALLMARK_UV_RESPONSE_DN	Details ...	143	0.220721	1.17779	0.135802	0.297617	0.692	3752	tags=29%, list=19%, signal=35%
HALLMARK_MYC_TARGETS_V1	HALLMARK_MYC_TARGETS_V1	Details ...	195	0.206868	1.1573	0.101351	0.307721	0.745	3014	tags=21%, list=15%, signal=24%
HALLMARK_FATTY_ACID_METABOLISM	HALLMARK_FATTY_ACID_METABOLISM	Details ...	156	0.211924	1.15557	0.135714	0.279901	0.751	3654	tags=24%, list=18%, signal=30%
HALLMARK_MTORC1_SIGNALING	HALLMARK_MTORC1_SIGNALING	Details ...	198	0.207155	1.15457	0.112782	0.256761	0.754	4445	tags=30%, list=22%, signal=38%
HALLMARK_MYOGENESIS	HALLMARK_MYOGENESIS	Details ...	200	0.182113	1.02186	0.407407	0.594939	0.973	4572	tags=33%, list=23%, signal=42%
HALLMARK_PROTEIN_SECRETION	HALLMARK_PROTEIN_SECRETION	Details ...	96	0.205697	1.01374	0.410891	0.579079	0.978	1580	tags=13%, list=8%, signal=13%
HALLMARK_XENOBIOTIC_METABOLISM	HALLMARK_XENOBIOTIC_METABOLISM	Details ...	200	0.176357	0.985749	0.491525	0.633571	0.988	2739	tags=19%, list=14%, signal=21%
HALLMARK_HYPOXIA	HALLMARK_HYPOXIA	Details ...	199	0.177333	0.981443	0.524823	0.604032	0.989	3217	tags=21%, list=16%, signal=24%
HALLMARK_APICAL_JUNCTION	HALLMARK_APICAL_JUNCTION	Details ...	200	0.172002	0.966551	0.584615	0.616544	0.993	4159	tags=28%, list=21%, signal=34%
HALLMARK_BILE_ACID_METABOLISM	HALLMARK_BILE_ACID_METABOLISM	Details ...	112	0.185006	0.945929	0.620513	0.647469	0.996	3844	tags=26%, list=19%, signal=32%
HALLMARK_PEROXISOME	HALLMARK_PEROXISOME	Details ...	102	0.176738	0.899965	0.805714	0.737042	1	3089	tags=20%, list=15%, signal=23%

[truncated: 2 more sheets: STAD_Immune_Neg, STAD_Immune_Pos]
